# Supplementary material for: Inequality in the household and rural–urban migration in Ethiopian farmers
Source: Evol Hum Sci. 2020 Apr 24;2:e9. doi: 10.1017/ehs.2020.10 (PMC10427449; doi:10.1017/ehs.2020.10)
Supplement: Supplementary file 1 [file S2513843X20000109sup001.zip]

Archive with 2 entries (2 files):
- Descriptive statistics.xlsx
- Data and variables.xls
