# Supplementary material for: Inequality in the household and rural–urban migration in Ethiopian farmers
Source: Evol Hum Sci. 2020 Apr 24;2:e9. doi: 10.1017/ehs.2020.10 (PMC10427449; doi:10.1017/ehs.2020.10)
Supplement: Supplementary file 1 [file S2513843X20000109sup001.zip › Descriptive statistics.xlsx]

## Sheet: Sheet1
Sample and subsamples	Variables	All sons	Respdt only	labour migrants	n	Mean	Sd	Median	Min	Max	Categories and frequencies
Sample with all families with a male respondent who migrated for the first-time for employment, after 14 years old. Father is a farmer, families with no stepfathers
	Individual level
	Age of individual (years)	x			927	24.92	8.17	23.00	15	70
	Current land size of individual (ha)	x			924	0.20	0.56	0.00	0.00	7.00
	Future extra land expected (ha)	x			931	0.32	0.53	0.20	0.00	4.50
	Received land	x			925						642 no, 283 yes
	Received 0,25ha or more	x			924						676 no, 248 yes
	Is a labor migrant, who migrated first for labor reasons	x			934						583 no, 351 yes
	Is a migrant	x			934						549 no, 385 yes
	Intrasex birth-order categories	x			934						258 first-born sons, 520 middle-born sons, 144 last-born sons, 12 only-born sons
	Religion	x			934						441 Orthodoxy, 16 Protestantism, 477 Islam
	Ethnicities	x			934						887 Oromo, 41 Amara, 6 others
	Number of years since first migration		x		269	1.67	2.92	0.00	0	23
	Distance of migration			x	351	169.39	177.96	120.00	10	2250	11 respondenst had unknown information, n=240+11 unknown distance
	Number of days in Adama		x		269	490.88	691.48	120.00	1	3650
	Ever married		x		269						233 never, 36 ever
	Ever had a child		x		269						236 never, 33 ever
	Level of education		x		269						20 none, 106 elementary, 65 secondary,75 highschool, 3 higher
	Number of migration			x	351	1.10	0.61	1.00	1.00	9.00	1:335, 2:8, 3:3, 4:3, 6:1, 9:1
	Type of migration			x	351						240 permanent, 99 temporary, 12 seasonal
	Have sent remittances in the past year		x		269						212 no, 57 yes
	Family level
	Current land size of the father or at death (ha)	x			264	2.71	3.01	2.00	0.00	30.00
	Number of male labor migrants in sibship	x			269	1.30	0.71	1.00	1	6	1:214, 2:37, 3:12, 4:4, 5:1, 6:1
	Number of deceased males in sibship	x			269	0.39	0.72	0.00	0	4
	Male sibship size alive	x			269	4.31	2.12	4.00	1	16
	Male sibship size alive >14 years old	x			269	3.48	1.85	3.00	1	11
	Number of younger brothers under 15	x			269	0.84	1.29	0.00	0	8
	Is father alive?	x			269						77 dead, 192 alive
	Age of father or number of years since birth of father (years)	x			262	59.71	15.82	56.00	35	136
Subsample. Families with one or two sons. Only individuals with complete data
	Individual level
	Age of individual (years)	x			56	25.62	6.97	25	15	49
	Current land size of individual (ha)	x			56	0.17	0.71	0.00	0.00	5.00
	Future extra land expected (ha)	x			56	0.51	0.68	0.33	0.00	3.00
	Received land	x			56						48 no, 8 yes
	Received 0,25ha or more	x			56						48 no, 8 yes
	Is a labor migrant, who migrated first for labor reasons	x			56						17 no, 39 yes
	Is a migrant	x			56						16 no, 40 yes
	Intrasex birth-order categories	x			56						28 first-born sons, 18 last-born sons, 10 only-born sons
	Religion	x			56						42 Orthodoxy, 14 Protestantism
	Ethnicities	x			56						50 Oromo, 2 Amara
	Number of years since first migration		x		36	1.97	3.82	0	0	20
	Distance of migration			x	36	189.36	361.37	120	42	2250
	Number of days in Adama		x		36	637.36	792.62	210	1	3250
	Ever married		x		36						30 no, 6 yes
	Ever had a child		x		36						30 no, 6 yes
	Level of education		x		36
	Number of migration (all migration?)			x	56	0.86	1.2	1	0	9	0:16, 1:39, 9:1
	Type of migration			x	56						16 none, 27 permanent, 12 temporary, 1 seasonal
	Have sent remittances in the past year		x		36						25 no, 11 yes
	Family level
	Current land size of the father or at death (ha)	x			36	2.37	1.74	2.00	0.00	8.00
	Number of male labor migrants in sibship	x			36	1.08	0.28	1.00	1.00	2.00
	Number of deceased males in sibship	x			36	0.64	0.93	0.00	0	3
	Male sibship size alive	x			36	1.72	0.45	2.00	1	2
	Male sibship size alive >14 years old	x			36	1.53	0.51	2.00	1	2
	Number of younger brothers under 15	x			36	0.19	0.40	0.00	0	1
	Is father alive?	x			36						13 no, 23 yes
	Age of father or number of years since birth of father (years)	x			36	60.64	14.18	60.00	38	100
Subsample with male sibship size alive >2. Only individuals with complete data for the models
	Individual level
	Age of individual (years)	x			830	25.00	8.36	23.00	15	70
	Age of respondent (years)		x		217	22.83	6.86	20.00	15	39
	Age of labour migrants (years)			x	290	24.49	8.03	22.00	15	65
	Current land size of individual (ha)	x			830	0.20	0.55	0.00	0.00	7.00
	Current land size of respondent (ha)		x		217	0.07	0.20	0.00	0.00	1.25
	Current land size of labour migrants (ha)			x	290	0.08	0.31	0.00	0.00	4.00
	Future extra land expected (ha)	x			830	0.32	0.53	0.20	0.00	4.50
	Future extra land expected of respondent (ha)		x		217	0.36	0.54	0.25	0.00	4.50
	Future extra land expected of labour migrants (ha)			x	290	0.36	0.52	0.25	0.00	4.50
	Received land	x			830						573 no, 257 yes
	Received land (respondent)		x		217						181 no, 36 yes
	Received land (labour migrants)			x	290						247 no, 43 yes
	Received 0,25ha or more	x			830						607 no, 223 yes
	Received 0,25ha or more (respondent)		x		217						186 no, 31 yes
	Received 0,25ha or more (labour migrants)			x	290						252 no, 38 yes
	Is a labor migrant, who migrated first for labor reasons	x			830						540 no, 290 yes
	Is a migrant	x			830						508 no, 322 yes
	Intrasex birth-order categories	x			830						215 first-born sons, 497 middle-born sons, 118 last-born sons
	Intrasex birth-order categories (respondent)		x		217						52 first-born sons, 118 middle-born sons, 47 last-born sons
	Intrasex birth-order categories (labour migrants)			x	290						81 first-born sons, 156 middle-born sons, 53 last-born sons
	Religion	x			830						387 Orthodoxy, 16 Protestantism, 427 Islam
	Religion (respondent)		x		217						99 Orthodoxy, 8 Protestantism, 110 Islam
	Ethnicities	x			830						793 Oromo, 32 Amara, 5 others
	Ethnicities (respondent)		x		217						206 Oromo, 9 Amara,2 others
	Number of years since first migration		x		217	1.69	2.84	0	0	23
	Distance of migration			x	290	162.1	134.48	116.50	10	1028	10 had missing information, n=280+10 unknown distance
	Number of days in Adama		x		217	474.14	679.65	120	1	3650
	Ever married		x		217						187 never, 30 ever
	Ever had a child		x		217						190 never, 27 ever
	Level of education		x		217						15 none, 89 elementary, 51 secondary, 60 high-school, 2 higher education
	Number of migration			x	290	1.10	0.49	1	1	6	1:275, 2:8, 3:3, 4:3, 6:1
	Type of migration			x	290						200 permanent, 79 temporary, 11 seasonal
	Have sent remittances in the past year		x		217						175 no, 42 yes
	Family level
	Current land size of the father or at death (ha)	x			217	2.80	3.23	2.00	0.00	30
	Number of male labor migrants in sibship	x			217	1.35	0.77	1.00	1	6	1:168, 2:32, 3:11, 4:4, 5:1, 6:1
	Number of deceased males in sibship	x			217	0.37	0.70	0.00	0	4
	Male sibship size alive	x			217	4.82	1.92	4.00	3	16
	Male sibship size alive >14 years old	x			217	3.87	1.77	4.00	1	11
	Number of younger brothers under 15	x			217	0.96	1.37	0.00	0	8
	Is father alive?	x			217						55 no, 162 yes
	Age of father or number of years since birth of father (years)	x			217	59.79	16.04	56.00	35	136
Subsample 1: Families with adult (>14 years old) male sibship size alive >2 sons (no younger brothers <14). Only individuals with complete data for the models
	Individual level
	Age of individual (years)	x			517	26.62	8.75	25.00	15	70
	Age of labour migrants (years)			x	167	26.37	8.17	25.00	15	54.00
	Current land size of individual (ha)	x			517	0.23	0.61	0.00	0.00	7.00
	Current land size of labour migrants (ha)			x	167	0.07	0.21	0.00	0.00	1.50
	Future extra land expected (ha)	x			517	0.36	0.6	0.21	0.00	4.50
	Future extra land expected of labour migrants (ha)			x	167	0.38	0.59	0.25	0.00	4.50
	Received land	x			517						348 no, 169 yes
	Received land (labour migrants)			x	167						139 no, 28 yes
	Received 0,25ha or more	x			517						359 no, 158 yes
	Received 0,25ha or more (labour migrants)			x	167						140 no, 27 yes
	Is a labor migrant, who migrated first for labor reasons	x			517						350 no, 167 yes
	Is a migrant	x			517						332 no, 185 yes
	Intrasex birth-order categories	x			517						117 first-born sons, 282 middle-born sons, 118 last-born sons
	Intrasex birth-order categories (labour migrants)			x	167						32 first-born sons, 82 middle-born sons, 53 last-born sons
	Intrasex birth rank	x			517	2.97	1.75	3	1	11	1:117,2:118, 3:119,4:74,5:43,6:24,7:12,8:6,9:2,10:1,11:1
	Religion	x			517						249 Orthodoxy, 9 Protestantism, 259 Islam
	Ethnicities	x			517						501 Oromo, 13 Amara, 3 Others
	Number of years since first migration		x		119	2.14	3.34	1	0	23
	Distance of migration			x	167	171.73	153.10	112	10	1028	4 had missing information, n=163+4 unknown distance
	Number of days in Adama		x		119	602.79	795.94	210	1	3650
	Ever married		x		119						99 never, 20 ever
	Ever had a child		x		119						101 never, 18 ever
	Level of education		x		119						13 none, 46 elementary, 29 secondary, 29 highschool, 2 higher education
	Number of migration			x	167	1.10	0.52	1.00		3	1:159, 2:4, 3:2, 4:1, 6:1
	Type of migration			x	167						124 permanent, 35 temporary, 8 seasonal
	Have sent remittances in the past year		x		119						90 no, 29 yes
	Family level
	Current land size of the father or at death (ha)	x			119	2.82	3.49	2.00	0.00	30
	Number of male labor migrants in sibship	x			119	1.42	0.89	1	1	6	1:89, 2:18, 3:7, 4:3, 5:1, 6:1
	Number of deceased males in sibship	x			119	0.39	0.74	0	0	4
	Male sibship size alive	x			119	4.40	1.55	4	3	11
	Male sibship size alive >14 years old	x			119	4.40	1.55	4	3	11
	Number of younger brothers under 15	x			119	0.00	0.00	0	0	0
	Is father alive?	x			119						42 no, 77 yes
	Age of father or number of years since birth of father (years)	x			119	63.74	17.23	60	35	136
Subsample 2: Families with male sibship size alive >2 and with under-aged sons (<15 years old). Only individuals with complete data for the models
	Individual level
	Age of individual (years)	x			313	22.32	6.90	20.00	15	65
	Age of labour migrants (years)			x	123	21.93	7.09	20.00	15	65
	Current land size of individual (ha)	x			313	0.16	0.42	0.00	0.00	4.00
	Current land size of labour migrants (ha)			x	123	0.08	0.40	0.00	0.00	4.00
	Future extra land expected (ha)	x			313	0.27	0.39	0.19	0.00	4.00
	Future extra land expected of labour migrants (ha)			x	123	0.33	0.42	0.25	0.00	4.00
	Received land	x			313						225 no, 88 yes
	Received land (labour migrants)			x	123						108 no, 15 yes
	Received 0,25ha or more	x			313						248 no, 65 yes
	Received 0,25ha or more (labour migrants)			x	123						112 no, 11 yes
	Is a labor migrant, who migrated first for labor reasons	x			313						190 no, 123 yes
	Is a migrant	x			313						176 no, 137 yes
	Intrasex birth-order categories	x			313						98 first-born sons, 215 middle-born sons
	Intrasex birth-order categories (labour migrants)			x	123						49 first-born sons, 74 middle-born sons
	Intrasex birth rank	X			313	2.60	1.71	2.00	1	9	1:98, 2:87, 3:52, 4:33, 5:16, 6:10,7:8, 8:5, 9:1, 3 middle-born sons had exact birth rank unknown, n=310+3 unknown
	Religion	x			313						138 Orthodoxy, 7 Protestantism, 168 Islam
	Ethnicities	x			313						292 Oromo 19 Amara 2 Others
	Number of years since first migration		x		98	1.14	1.94	0	0	11
	Distance of migration			x	123	148.72	102.23	119	17	700	5 had missing information, n=117+5 unknown distance
	Number of days in Adama		x		98	317.93	461.51	60	1	2065
	Ever married		x		98						88 never, 10 ever
	Ever had a child		x		98						89 never, 9 ever
	Level of education		x		98						2 none, 43 elementary, 22 secondary, 31 highschool
	Number of migration			x	123	1.10	0.45	1	1	4	1:116, 2:4, 3:1, 4:2
	Type of migration			x	123						76 permanent, 44 temporary, 3 seasonal
	Have sent remittances in the past year		x		98						85 no, 13 yes
	Family level
	Current land size of the father or at death (ha)	x			98	2.79	2.91	2.00	0.00	25
	Number of male labor migrants in sibship	x			98	1.26	0.58	1	1	4	1:75, 2:18, 3:6, 4:1
	Number of deceased males in sibship	x			98	0.34	0.64	0	0	3
	Male sibship size alive	x			98	5.32	2.20	5	3	16
	Male sibship size alive >14 years old	x			98	3.21	1.80	3	1	9
	Number of younger brothers under 15	x			98	2.12	1.30	2	1	8
	Is father alive?	x			98						13 no, 85 yes
	Age of father or number of years since birth of father (years)	x			98	54.99	13.01	52	38	115
