# Supplementary material for: Inequality in the household and rural–urban migration in Ethiopian farmers
Source: Evol Hum Sci. 2020 Apr 24;2:e9. doi: 10.1017/ehs.2020.10 (PMC10427449; doi:10.1017/ehs.2020.10)
Supplement: Supplementary file 1 [file S2513843X20000109sup001.zip › Data and variables.xls]

## Sheet: DATA
tab	familynber	indnber	nbermalelabormig	landpar	oxenpar	landsize	haveland	have025ormore	migrant	reasonmigfirst	labormig	distancemig	relig	relig1	ethn	ethn1	lang	nberdayinadama	yearmigration	everhadachild	evermarried	age	malebo15	maless15	nberyoungerbro14	malebo	malessalive	LMFOboy	nberdeadsib	nberbrodead	havebrodead	educ	nbermig	PTSallcurrentmig	PTSlabourmig	extralandexpec	futureland	respondent	remittances	fatheralive	ageoffather	MBbirthrank	Birthrankalive
1	1	3168	1	1	1	0	0	0	0	0	0	0	1	1	1	1	1	NA	NA	NA	NA	24	1	5	0	1	5	3	0	0	0	NA	0	0	0	0.2	0.2	0	NA	0	53	0	1
1	1	3164	1	1	1	0	0	0	0	0	0	0	1	1	1	1	1	NA	NA	NA	NA	22	2	5	0	2	5	2	0	0	0	NA	0	0	0	0.2	0.2	0	NA	0	53	2	2
1	1	3165	1	1	1	0	0	0	0	0	0	0	1	1	1	1	1	NA	NA	NA	NA	20	3	5	0	3	5	2	0	0	0	NA	0	0	0	0.2	0.2	0	NA	0	53	3	3
1	1	3166	1	1	1	0	0	0	1	2	1	250	1	1	1	1	1	6	0	0	0	18	4	5	0	4	5	2	0	0	0	1	1	1	1	0.2	0.2	1	0	0	53	4	4
1	1	3167	1	1	1	0	0	0	0	0	0	0	1	1	1	1	1	NA	NA	NA	NA	16	5	5	0	5	5	1	0	0	0	NA	0	0	0	0.2	0.2	0	NA	0	53	0	5
1	3	3185	2	0.5	4	0	0	0	1	2	1	90	1	1	1	1	1	NA	NA	NA	NA	22	1	5	0	1	5	3	0	0	0	NA	1	2	2	0.07	0.07	0	NA	1	60	0	1
1	3	3179	2	0.5	4	0	0	0	1	2	1	90	1	1	1	1	1	120	0	0	0	20	2	5	0	2	5	2	0	0	0	1	1	1	1	0.07	0.07	1	0	1	60	2	2
1	3	3180	2	0.5	4	0	0	0	0	0	0	0	1	1	1	1	1	NA	NA	NA	NA	17	3	5	0	3	5	2	0	0	0	NA	0	0	0	0.07	0.07	0	NA	1	60	3	3
1	3	3181	2	0.5	4	0	0	0	0	0	0	0	1	1	1	1	1	NA	NA	NA	NA	16	4	5	0	4	5	2	0	0	0	NA	0	0	0	0.07	0.07	0	NA	1	60	4	4
1	3	3182	2	0.5	4	0	0	0	0	0	0	0	1	1	1	1	1	NA	NA	NA	NA	15	5	5	0	5	5	1	0	0	0	NA	0	0	0	0.07	0.07	0	NA	1	60	0	5
1	4	3186	1	0.5	0	0	0	0	0	0	0	0	1	1	1	1	2	NA	NA	NA	NA	23	1	2	0	1	2	3	0	0	0	NA	0	0	0	0.1	0.1	0	NA	1	55	0	1
1	4	3188	1	0.5	0	0	0	0	1	2	1	75	1	1	1	1	2	60	0	0	0	18	2	2	0	2	2	1	0	0	0	1	1	1	1	0.1	0.1	1	0	1	55	0	2
1	9	902	1	1	2	0	0	0	0	0	0	0	1	1	1	1	1	NA	NA	NA	NA	22	1	3	1	1	4	3	0	0	0	NA	0	0	0	0.2	0.2	0	NA	1	42	0	1
1	9	904	1	1	2	0	0	0	1	2	1	92	1	1	1	1	1	1	0	0	0	18	2	3	1	2	4	2	0	0	0	1	1	1	1	0.2	0.2	1	0	1	42	2	2
1	9	905	1	1	2	0	0	0	0	0	0	0	1	1	1	1	1	NA	NA	NA	NA	16	3	3	1	3	4	2	0	0	0	NA	0	0	0	0.2	0.2	0	NA	1	42	3	3
1	10	910	1	2	4	0	0	0	0	0	0	0	1	1	2	2	2	NA	NA	NA	NA	20	1	2	0	1	2	3	0	0	0	NA	0	0	0	0.33	0.33	0	NA	0	46	0	1
1	10	911	1	2	4	0	0	0	1	2	1	150	1	1	2	2	2	1	0	0	0	18	2	2	0	2	2	1	0	0	0	3	1	1	1	0.33	0.33	1	0	0	46	0	2
1	12	918	1	0.25	1	0	0	0	1	2	1	140	1	1	2	2	2	2	0	0	0	16	1	1	1	1	2	3	0	0	0	1	1	2	2	0.04	0.04	1	0	1	40	0	1
1	18	959	1	NA	2	0	0	0	0	0	0	0	1	1	2	2	2	NA	NA	NA	NA	NA	1	3	0	1	3	3	0	0	0	NA	0	0	0	NA	NA	0	NA	0	NA	0	1
1	18	960	1	NA	2	0	0	0	0	0	0	0	1	1	2	2	2	NA	NA	NA	NA	NA	2	3	0	2	3	2	0	0	0	NA	0	0	0	NA	NA	0	NA	0	NA	2	2
1	18	961	1	NA	2	0	0	0	1	2	1	210	1	1	2	2	2	1	0	0	0	18	3	3	0	3	3	1	0	0	0	2	1	1	1	NA	NA	1	0	0	NA	0	3
1	19	962	1	0	1	0	0	0	1	2	1	100	1	1	1	1	2	30	0	0	0	19	1	5	1	1	6	3	0	0	0	3	1	2	2	0	0	1	0	1	55	0	1
1	19	963	1	0	1	0	0	0	0	0	0	0	1	1	1	1	2	NA	NA	NA	NA	18	2	5	1	2	6	2	0	0	0	NA	0	0	0	0	0	0	NA	1	55	2	2
1	19	964	1	0	1	0	0	0	0	0	0	0	1	1	1	1	2	NA	NA	NA	NA	17	3	5	1	3	6	2	0	0	0	NA	0	0	0	0	0	0	NA	1	55	3	3
1	19	965	1	0	1	0	0	0	0	0	0	0	1	1	1	1	2	NA	NA	NA	NA	16	4	5	1	4	6	2	0	0	0	NA	0	0	0	0	0	0	NA	1	55	4	4
1	19	966	1	0	1	0	0	0	0	0	0	0	1	1	1	1	2	NA	NA	NA	NA	15	5	5	1	5	6	2	0	0	0	NA	0	0	0	0	0	0	NA	1	55	5	5
1	23	1037	1	2	2	0	0	0	1	3	0	12	1	1	1	1	1	NA	NA	NA	NA	24	1	4	1	1	5	3	0	0	0	NA	1	2	0	0	0	0	NA	0	56	0	1
1	23	1038	1	2	2	0	0	0	1	2	1	85	1	1	1	1	1	21	0	0	0	21	2	4	1	2	5	2	0	0	0	1	1	2	2	0	0	1	0	0	56	2	2
1	23	1039	1	2	2	0	0	0	0	0	0	0	1	1	1	1	1	NA	NA	NA	NA	19	3	4	1	3	5	2	0	0	0	NA	0	0	0	0	0	0	NA	0	56	3	3
1	23	1040	1	2	2	0	0	0	1	3	0	12	1	1	1	1	1	NA	NA	NA	NA	16	4	4	1	4	5	2	0	0	0	NA	1	2	0	0	0	0	NA	0	56	4	4
1	24	1022	1	3	3	0	0	0	0	0	0	0	1	1	1	1	1	NA	NA	NA	NA	34	1	8	0	1	8	3	0	0	0	NA	0	0	0	0.23	0.23	0	NA	1	64	0	1
1	24	1023	1	3	3	0	0	0	0	0	0	0	1	1	1	1	1	NA	NA	NA	NA	32	2	8	0	2	8	2	0	0	0	NA	0	0	0	0.23	0.23	0	NA	1	64	2	2
1	24	1024	1	3	3	0	0	0	0	0	0	0	1	1	1	1	1	NA	NA	NA	NA	30	3	8	0	3	8	2	0	0	0	NA	0	0	0	0.23	0.23	0	NA	1	64	3	3
1	24	1025	1	3	3	0	0	0	0	0	0	0	1	1	1	1	1	NA	NA	NA	NA	24	4	8	0	4	8	2	0	0	0	NA	0	0	0	0.23	0.23	0	NA	1	64	4	4
1	24	1026	1	3	3	0	0	0	0	0	0	0	1	1	1	1	1	NA	NA	NA	NA	22	5	8	0	5	8	2	0	0	0	NA	0	0	0	0.23	0.23	0	NA	1	64	5	5
1	24	1027	1	3	3	0	0	0	0	0	0	0	1	1	1	1	1	NA	NA	NA	NA	19	6	8	0	6	8	2	0	0	0	NA	0	0	0	0.23	0.23	0	NA	1	64	6	6
1	24	1028	1	3	3	0	0	0	1	2	1	68	1	1	1	1	1	210	0	0	0	18	7	8	0	7	8	2	0	0	0	1	1	1	1	0.23	0.23	1	0	1	64	7	7
1	24	1029	1	3	3	0	0	0	0	0	0	0	1	1	1	1	1	NA	NA	NA	NA	16	8	8	0	8	8	1	0	0	0	NA	0	0	0	0.23	0.23	0	NA	1	64	0	8
1	28	987	1	1	2	0.25	1	1	0	0	0	0	1	1	1	1	1	NA	NA	NA	NA	28	1	3	0	1	3	3	0	0	0	NA	0	0	0	0.25	0.5	0	NA	0	61	0	1
1	28	998	1	1	2	0	0	0	1	2	1	60	1	1	1	1	1	30	0	0	0	26	2	3	0	2	3	2	0	0	0	1	1	3	3	0	0	1	0	0	61	2	2
1	28	999	1	1	2	0	0	0	0	0	0	0	1	1	1	1	1	NA	NA	NA	NA	24	3	3	0	3	3	1	0	0	0	NA	0	0	0	0	0	0	NA	0	61	0	3
1	34	201	1	2	4	1	1	1	0	0	0	0	3	2	1	1	1	NA	NA	NA	NA	26	1	4	1	1	5	3	0	0	0	NA	0	0	0	0.28	1.28	0	NA	1	40	0	1
1	34	203	1	2	4	0	0	0	1	3	0	170	3	2	1	1	1	NA	NA	NA	NA	22	2	4	1	2	5	2	0	0	0	NA	1	2	0	0.28	0.28	0	NA	1	40	2	2
1	34	204	1	2	4	0	0	0	1	2	1	90	3	2	1	1	1	3	0	0	0	20	3	4	1	3	5	2	0	0	0	1	1	2	2	0.28	0.28	1	0	1	40	3	3
1	34	205	1	2	4	0	0	0	0	0	0	0	3	2	1	1	1	NA	NA	NA	NA	18	4	4	1	4	5	2	0	0	0	NA	0	0	0	0.28	0.28	0	NA	1	40	4	4
1	41	145	1	3.5	3	0	0	0	1	2	1	150	1	1	1	1	1	365	0	0	0	18	1	2	1	1	3	3	0	0	0	1	1	2	2	0.81	0.81	1	0	1	40	0	1
1	41	146	1	3.5	3	0	0	0	0	0	0	0	1	1	1	1	1	NA	NA	NA	NA	16	2	2	1	2	3	2	0	0	0	NA	0	0	0	0.81	0.81	0	NA	1	40	2	2
1	42	137	1	0.5	2	0	0	0	1	2	1	92	1	1	1	1	1	1	0	0	0	20	1	1	2	1	3	3	0	0	0	2	1	2	2	0.17	0.17	1	0	1	50	0	1
1	43	136	1	3	2	0	0	0	1	2	1	170	1	1	1	1	1	60	0	0	0	15	1	1	2	1	3	3	0	0	0	2	1	1	1	0.75	0.75	1	0	1	45	0	1
1	44	129	2	2.5	2	0	0	0	1	2	1	550	1	1	1	1	1	NA	NA	NA	NA	29	1	3	0	1	3	3	0	0	0	NA	1	1	1	2.5	2.5	0	NA	1	45	0	1
1	44	130	2	2.5	2	0	0	0	1	2	1	250	1	1	1	1	1	1	0	0	0	27	2	3	0	2	3	2	0	0	0	3	2	1	1	2.5	2.5	1	0	1	45	2	2
1	44	131	2	2.5	2	0	0	0	0	0	0	0	1	1	1	1	1	NA	NA	NA	NA	25	3	3	0	3	3	1	0	0	0	NA	0	0	0	2.5	2.5	0	NA	1	45	0	3
1	46	117	1	1.5	4	0.5	1	1	0	0	0	0	1	1	1	1	1	NA	NA	NA	NA	27	1	3	0	1	3	3	0	0	0	NA	0	0	0	0	0.5	0	NA	1	78	0	1
1	46	119	1	1.5	4	0.5	1	1	0	0	0	0	1	1	1	1	1	NA	NA	NA	NA	23	2	3	0	2	3	2	0	0	0	NA	0	0	0	0	0.5	0	NA	1	78	2	2
1	46	121	1	1.5	4	0	0	0	1	2	1	92	1	1	1	1	1	30	0	0	0	19	3	3	0	3	3	1	0	0	0	3	1	3	3	0.3	0.3	1	0	1	78	0	3
1	48	104	2	3	3	0	0	0	1	2	1	NA	3	2	1	1	1	NA	NA	NA	NA	25	1	3	0	1	3	3	0	0	0	NA	1	1	1	0.5	0.5	0	NA	1	45	0	1
1	48	105	2	3	3	0	0	0	0	0	0	0	3	2	1	1	1	NA	NA	NA	NA	23	2	3	0	2	3	2	0	0	0	NA	0	0	0	0.5	0.5	0	NA	1	45	2	2
1	48	109	2	3	3	0	0	0	1	2	1	90	3	2	1	1	1	4	0	0	0	15	3	3	0	3	3	1	0	0	0	1	1	1	1	0.5	0.5	1	0	1	45	0	3
1	53	236	1	2	4	0	0	0	0	0	0	0	1	1	1	1	1	NA	NA	NA	NA	20	1	3	0	1	3	3	0	0	0	NA	0	0	0	0.4	0.4	0	NA	1	45	0	1
1	53	237	1	2	4	0	0	0	1	2	1	650	1	1	1	1	1	1	0	0	0	18	2	3	0	2	3	2	0	0	0	2	1	1	1	0.4	0.4	1	0	1	45	2	2
1	53	238	1	2	4	0	0	0	0	0	0	0	1	1	1	1	1	NA	NA	NA	NA	16	3	3	0	3	3	1	0	0	0	NA	0	0	0	0.4	0.4	0	NA	1	45	0	3
1	54	231	1	2	2	0	0	0	0	0	0	0	1	1	1	1	1	NA	NA	NA	NA	25	1	3	0	1	3	3	0	0	0	NA	0	0	0	0.5	0.5	0	NA	1	52	0	1
1	54	232	1	2	2	0	0	0	0	0	0	0	1	1	1	1	1	NA	NA	NA	NA	23	2	3	0	2	3	2	0	0	0	NA	0	0	0	0.5	0.5	0	NA	1	52	2	2
1	54	234	1	2	2	0	0	0	1	2	1	50	1	1	1	1	1	120	0	0	0	19	3	3	0	3	3	1	0	0	0	0	1	1	1	0.5	0.5	1	0	1	52	0	3
1	55	60	1	25	6	0	0	0	1	2	1	170	2	1	1	1	1	21	0	0	0	19	1	2	4	1	6	3	0	0	0	3	1	2	2	4	4	1	0	1	50	0	1
1	55	61	1	25	6	0	0	0	0	0	0	0	2	1	1	1	1	NA	NA	NA	NA	17	2	2	4	2	6	2	0	0	0	NA	0	0	0	4	4	0	NA	1	50	2	2
1	57	49	1	0	0	0	0	0	0	0	0	0	2	1	1	1	1	NA	NA	NA	NA	24	1	3	0	1	3	3	0	0	0	NA	0	0	0	0	0	0	NA	0	48	0	1
1	57	50	1	0	0	0	0	0	0	0	0	0	2	1	1	1	1	NA	NA	NA	NA	23	2	3	0	2	3	2	0	0	0	NA	0	0	0	0	0	0	NA	0	48	2	2
1	57	52	1	0	0	0	0	0	1	2	1	25	2	1	1	1	1	60	0	0	0	19	3	3	0	3	3	1	0	0	0	3	1	1	1	0	0	1	1	0	48	0	3
1	59	30	1	1	1	0	0	0	1	2	1	250	2	1	3	2	2	60	0	0	0	18	1	2	3	1	5	3	0	0	0	1	1	2	2	0.2	0.2	1	0	1	43	0	1
1	59	31	1	1	1	0	0	0	0	0	0	0	2	1	3	2	2	NA	NA	NA	NA	16	2	2	3	2	5	2	0	0	0	NA	0	0	0	0.2	0.2	0	NA	1	43	2	2
1	66	263	1	0.5	2	0	0	0	1	2	1	150	1	1	1	1	1	4	0	0	0	18	1	1	1	1	2	3	0	0	0	3	1	1	1	0.1	0.1	1	0	1	42	0	1
1	72	3448	2	3	3	0	0	0	1	2	1	NA	3	2	1	1	1	NA	NA	NA	NA	23	1	2	3	1	5	3	0	0	0	NA	1	1	1	0.33	0.33	0	NA	1	55	0	1
1	72	3456	2	3	3	0	0	0	1	2	1	100	3	2	1	1	1	240	0	0	0	18	2	2	3	2	5	2	0	0	0	1	1	1	1	0.33	0.33	1	0	1	55	2	2
1	73	628	1	4	2	1	1	1	0	0	0	0	3	2	1	1	1	NA	NA	NA	NA	23	1	3	0	1	3	3	0	0	0	NA	0	0	0	0.2	1.2	0	NA	1	58	0	1
1	73	629	1	4	2	0	0	0	0	0	0	0	3	2	1	1	1	NA	NA	NA	NA	21	2	3	0	2	3	2	0	0	0	NA	0	0	0	1.2	1.2	0	NA	1	58	2	2
1	73	630	1	4	2	0	0	0	1	2	1	270	3	2	1	1	1	210	0	0	0	19	3	3	0	3	3	1	0	0	0	2	1	1	1	1.2	1.2	1	1	1	58	0	3
1	76	416	1	3	3	0	0	0	0	0	0	0	3	2	1	1	1	NA	NA	NA	NA	23	1	4	0	1	4	3	0	0	0	NA	0	0	0	0.5	0.5	0	NA	1	55	0	1
1	76	625	1	3	3	0	0	0	0	0	0	0	3	2	1	1	1	NA	NA	NA	NA	19	2	4	0	2	4	2	0	0	0	NA	0	0	0	0.5	0.5	0	NA	1	55	2	2
1	76	626	1	3	3	0	0	0	0	0	0	0	3	2	1	1	1	NA	NA	NA	NA	17	3	4	0	3	4	2	0	0	0	NA	0	0	0	0.5	0.5	0	NA	1	55	3	3
1	76	627	1	3	3	0	0	0	1	2	1	200	3	2	1	1	1	1	0	0	0	15	4	4	0	4	4	1	0	0	0	1	1	1	1	0.5	0.5	1	0	1	55	0	4
1	78	2931	1	2	2	0	0	0	1	2	1	500	1	1	1	1	2	30	0	0	0	23	1	1	2	1	3	3	0	0	0	3	1	1	1	0.25	0.25	1	0	1	51	0	1
1	81	411	1	4	4	1	1	1	0	0	0	0	3	2	1	1	1	NA	NA	NA	NA	28	1	4	0	1	4	3	0	0	0	NA	0	0	0	0	1	0	NA	1	55	0	1
1	81	412	1	4	4	1	1	1	0	0	0	0	3	2	1	1	1	NA	NA	NA	NA	26	2	4	0	2	4	2	0	0	0	NA	0	0	0	0	1	0	NA	1	55	2	2
1	81	414	1	4	4	0	0	0	1	2	1	440	3	2	1	1	1	180	0	0	0	22	4	4	0	3	4	2	0	0	0	3	1	2	2	0.67	0.67	1	1	1	55	3	3
1	84	324	3	3	2	0	0	0	1	2	1	190	3	2	1	1	1	NA	NA	NA	NA	32	1	4	1	1	5	3	0	0	0	NA	1	1	1	0.3	0.3	0	NA	1	47	0	1
1	84	323	3	3	2	0	0	0	1	2	1	NA	3	2	1	1	1	NA	NA	NA	NA	26	2	4	1	2	5	2	0	0	0	NA	1	2	2	0.3	0.3	0	NA	1	47	2	2
1	84	327	3	3	2	0	0	0	1	2	1	90	3	2	1	1	1	1	0	0	0	20	3	4	1	3	5	2	0	0	0	3	1	1	1	0.3	0.3	1	0	1	47	3	3
1	84	329	3	3	2	0	0	0	1	3	0	20	3	2	1	1	1	NA	NA	NA	NA	16	4	4	1	4	5	2	0	0	0	NA	1	1	0	0.3	0.3	0	NA	1	47	4	4
1	85	2930	1	2.5	3	NA	NA	NA	1	2	1	200	3	2	1	1	1	730	2	0	0	19	1	1	1	1	2	3	0	0	0	1	1	2	2	0.53	NA	1	0	1	47	0	1
1	107	535	1	5	4	1	1	1	1	2	1	120	1	1	2	2	1	1095	3	0	0	20	1	2	2	1	4	3	0	0	0	2	1	1	1	0	1	1	0	1	40	0	1
1	107	537	1	5	4	0	0	0	0	0	0	0	1	1	2	2	1	NA	NA	NA	NA	16	2	2	2	2	4	2	0	0	0	NA	0	0	0	1	1	0	NA	1	40	2	2
1	111	606	1	0.5	0	0	0	0	0	0	0	0	3	2	1	1	1	NA	NA	NA	NA	22	1	2	2	1	4	3	0	0	0	NA	0	0	0	0.06	0.06	0	NA	1	45	0	1
1	111	607	1	0.5	0	0	0	0	1	2	1	60	3	2	1	1	1	1095	3	0	0	19	2	2	2	2	4	2	0	0	0	1	1	1	1	0.06	0.06	1	0	1	45	2	2
1	113	695	1	1.5	1	0	0	0	1	2	1	64	3	2	1	1	1	1095	3	0	1	24	1	2	1	1	3	3	0	0	0	1	1	1	1	0.21	0.21	1	0	1	52	0	1
1	113	691	1	1.5	1	0	0	0	0	0	0	0	3	2	1	1	1	NA	NA	NA	NA	16	2	2	1	2	3	2	0	0	0	NA	0	0	0	0.21	0.21	0	NA	1	52	2	2
1	114	556	2	0.75	2	0	0	0	1	2	1	175	3	2	1	1	1	270	3	1	1	23	1	4	2	1	6	3	0	0	0	2	2	2	2	0.19	0.19	1	1	1	45	0	1
1	114	557	2	0.75	2	0	0	0	1	2	1	175	3	2	1	1	1	NA	NA	NA	NA	21	2	4	2	2	6	2	0	0	0	NA	1	2	2	0.19	0.19	0	NA	1	45	2	2
1	114	558	2	0.75	2	0	0	0	0	0	0	0	3	2	1	1	1	NA	NA	NA	NA	19	3	4	2	3	6	2	0	0	0	NA	0	0	0	0.19	0.19	0	NA	1	45	3	3
1	114	560	2	0.75	2	0	0	0	0	0	0	0	3	2	1	1	1	NA	NA	NA	NA	15	4	4	2	4	6	2	0	0	0	NA	0	0	0	0.19	0.19	0	NA	1	45	4	4
1	116	711	1	NA	2	0.5	1	1	0	0	0	0	3	2	1	1	1	NA	NA	NA	NA	30	1	6	4	1	10	3	0	0	0	NA	0	0	0	0	0.5	0	NA	1	60	0	1
1	116	712	1	NA	2	2	1	1	0	0	0	0	3	2	1	1	1	NA	NA	NA	NA	29	2	6	4	2	10	2	0	0	0	NA	0	0	0	0	2	0	NA	1	60	2	2
1	116	713	1	NA	2	2	1	1	0	0	0	0	3	2	1	1	1	NA	NA	NA	NA	27	3	6	4	3	10	2	0	0	0	NA	0	0	0	0	2	0	NA	1	60	3	3
1	116	714	1	NA	2	0	0	0	0	0	0	0	3	2	1	1	1	NA	NA	NA	NA	26	4	6	4	4	10	2	0	0	0	NA	0	0	0	0	0	0	NA	1	60	4	4
1	116	715	1	NA	2	0	0	0	1	2	1	25	3	2	1	1	1	1278	3	0	0	25	5	6	4	5	10	2	0	0	0	1	1	1	1	0	0	1	0	1	60	5	5
1	116	716	1	NA	2	0	0	0	0	0	0	0	3	2	1	1	1	NA	NA	NA	NA	23	6	6	4	6	10	2	0	0	0	NA	0	0	0	0	0	0	NA	1	60	6	6
1	119	393	1	1	0	0	0	0	1	2	1	600	3	2	1	1	1	1	0	0	0	23	1	2	1	1	3	3	0	0	0	1	1	1	1	0.2	0.2	1	0	1	40	0	1
1	119	395	1	1	0	0	0	0	0	0	0	0	3	2	1	1	1	NA	NA	NA	NA	18	2	2	1	2	3	2	0	0	0	NA	0	0	0	0.2	0.2	0	NA	1	40	2	2
1	120	398	1	6	4	0.75	1	1	0	0	0	0	3	2	1	1	1	NA	NA	NA	NA	22	1	4	3	1	7	3	0	0	0	NA	0	0	0	0.11	0.86	0	NA	1	70	0	1
1	120	399	1	6	4	0.75	1	1	0	0	0	0	3	2	1	1	1	NA	NA	NA	NA	20	2	4	3	2	7	2	0	0	0	NA	0	0	0	0.11	0.86	0	NA	1	70	2	2
1	120	400	1	6	4	0.75	1	1	0	0	0	0	3	2	1	1	1	NA	NA	NA	NA	18	3	4	3	3	7	2	0	0	0	NA	0	0	0	0.11	0.86	0	NA	1	70	3	3
1	120	401	1	6	4	0.25	1	1	1	2	1	110	3	2	1	1	1	21	0	0	0	16	4	4	3	4	7	2	0	0	0	1	1	2	2	0.61	0.86	1	0	1	70	4	4
1	124	795	1	2	2	0.5	1	1	0	0	0	0	3	2	1	1	1	NA	NA	NA	NA	32	1	3	0	1	3	3	0	0	0	NA	0	0	0	0.28	0.78	0	NA	1	43	0	1
1	124	794	1	2	2	0	0	0	0	0	0	0	3	2	1	1	1	NA	NA	NA	NA	30	2	3	0	2	3	2	0	0	0	NA	0	0	0	0.28	0.28	0	NA	1	43	2	2
1	124	798	1	2	2	0	0	0	1	2	1	190	3	2	1	1	1	1	0	0	0	20	3	3	0	3	3	1	0	0	0	2	1	1	1	0.28	0.28	1	0	1	43	0	3
1	126	752	2	0.75	2	0	0	0	0	0	0	0	3	2	1	1	1	NA	NA	NA	NA	23	1	4	0	1	4	3	0	0	0	NA	0	0	0	0.08	0.08	0	NA	1	60	0	1
1	126	753	2	0.75	2	0.25	1	1	0	0	0	0	3	2	1	1	1	NA	NA	NA	NA	21	2	4	0	2	4	2	0	0	0	NA	0	0	0	0.08	0.33	0	NA	1	60	2	2
1	126	754	2	0.75	2	0	0	0	1	2	1	27	3	2	1	1	1	1	0	0	0	19	3	4	0	3	4	2	0	0	0	1	1	1	1	0.08	0.08	1	0	1	60	3	3
1	126	755	2	0.75	2	0	0	0	1	2	1	27	3	2	1	1	1	NA	NA	NA	NA	17	4	4	0	4	4	1	0	0	0	NA	1	1	1	0.08	0.08	0	NA	1	60	0	4
1	127	812	1	1.5	1	0	0	0	1	2	1	150	3	2	1	1	1	730	2	0	0	19	1	1	2	1	3	3	0	0	0	3	1	1	1	0.19	0.19	1	0	1	48	0	1
1	128	12	1	2	2	1	1	1	0	0	0	0	1	1	1	1	1	NA	NA	NA	NA	28	1	4	0	1	4	3	0	0	0	NA	0	0	0	0.22	1.22	0	NA	1	50	0	1
1	128	16	1	2	2	0.5	1	1	0	0	0	0	1	1	1	1	1	NA	NA	NA	NA	20	2	4	0	2	4	2	0	0	0	NA	0	0	0	0.22	0.72	0	NA	1	50	2	2
1	128	17	1	2	2	0	0	0	1	2	1	75	1	1	1	1	1	365	2	0	0	18	3	4	0	3	4	2	0	0	0	2	1	1	1	0.22	0.22	1	1	1	50	3	3
1	128	18	1	2	2	0	0	0	0	0	0	0	1	1	1	1	1	NA	NA	NA	NA	16	4	4	0	4	4	1	0	0	0	NA	0	0	0	0.22	0.22	0	NA	1	50	0	4
1	131	825	4	2	1	0	0	0	1	2	1	150	2	1	1	1	1	NA	NA	NA	NA	28	1	4	0	1	4	3	0	0	0	NA	1	1	1	0.4	0.4	0	NA	1	50	0	1
1	131	826	4	2	1	0	0	0	1	2	1	150	2	1	1	1	1	NA	NA	NA	NA	26	2	4	0	2	4	2	0	0	0	NA	1	1	1	0.4	0.4	0	NA	1	50	2	2
1	131	827	4	2	1	0	0	0	1	2	1	70	2	1	1	1	1	NA	NA	NA	NA	24	3	4	0	3	4	2	0	0	0	NA	1	1	1	0.4	0.4	0	NA	1	50	3	3
1	131	829	4	2	1	0	0	0	1	2	1	50	2	1	1	1	1	365	1	0	0	20	4	4	0	4	4	1	0	0	0	2	1	1	1	0.4	0.4	1	0	1	50	0	4
1	132	830	1	1	2	0	0	0	1	2	1	92	1	1	1	1	1	365	1	0	0	18	1	2	1	1	3	3	0	0	0	2	1	2	2	0.33	0.33	1	1	0	56	0	1
1	132	831	1	1	2	0	0	0	0	0	0	0	1	1	1	1	1	NA	NA	NA	NA	16	2	2	1	2	3	2	0	0	0	NA	0	0	0	0.33	0.33	0	NA	0	56	2	2
1	134	838	1	3.5	4	0	0	0	1	2	1	170	1	1	1	1	1	395	1	0	0	16	1	1	2	1	3	3	0	0	0	2	1	1	1	0.44	0.44	1	0	1	50	0	1
1	141	1042	1	2.5	2	0.25	1	1	1	2	1	140	3	2	1	1	1	90	1	0	0	20	1	3	0	1	3	3	0	0	0	2	2	2	2	0.25	0.5	1	1	0	45	0	1
1	141	1043	1	2.5	2	0	0	0	0	0	0	0	3	2	1	1	1	NA	NA	NA	NA	18	2	3	0	2	3	2	0	0	0	NA	0	0	0	0.5	0.5	0	NA	0	45	2	2
1	141	1044	1	2.5	2	0	0	0	0	0	0	0	3	2	1	1	1	NA	NA	NA	NA	16	3	3	0	3	3	1	0	0	0	NA	0	0	0	0.5	0.5	0	NA	0	45	0	3
1	142	993	1	1	1	0	0	0	0	0	0	0	3	2	1	1	1	NA	NA	NA	NA	55	1	3	0	1	3	3	0	0	0	NA	0	0	0	0.25	0.25	0	NA	0	90	0	1
1	142	996	1	1	1	0	0	0	1	2	1	50	3	2	1	1	1	1095	3	1	1	43	2	3	0	2	3	2	0	0	0	0	1	2	2	0	0	1	1	0	90	2	2
1	142	997	1	1	1	0	0	0	0	0	0	0	3	2	1	1	1	NA	NA	NA	NA	35	3	3	0	3	3	1	0	0	0	NA	0	0	0	0.25	0.25	0	NA	0	90	0	3
1	148	1282	1	2	4	0	0	0	0	0	0	0	3	2	1	1	1	NA	NA	NA	NA	19	1	3	2	1	5	3	0	0	0	NA	0	0	0	0.28	0.28	0	NA	1	58	0	1
1	148	1283	1	2	4	0	0	0	0	0	0	0	3	2	1	1	1	NA	NA	NA	NA	17	2	3	2	2	5	2	0	0	0	NA	0	0	0	0.28	0.28	0	NA	1	58	2	2
1	148	1323	1	2	4	0	0	0	1	2	1	250	3	2	1	1	1	5	0	0	0	16	3	3	2	3	5	2	0	0	0	3	1	1	1	0.28	0.28	1	0	1	58	3	3
1	149	1324	1	5	1	1.5	1	1	0	0	0	0	3	2	1	1	1	NA	NA	NA	NA	23	1	3	2	1	5	3	0	0	0	NA	0	0	0	0.1	1.6	0	NA	1	56	0	1
1	149	1325	1	5	1	1.5	1	1	0	0	0	0	3	2	1	1	1	NA	NA	NA	NA	21	2	3	2	2	5	2	0	0	0	NA	0	0	0	0.1	1.6	0	NA	1	56	2	2
1	149	1328	1	5	1	0	0	0	1	2	1	150	3	2	1	1	1	2	0	0	0	15	3	3	2	3	5	2	0	0	0	2	1	1	1	0.6	0.6	1	0	1	56	3	3
1	151	1417	1	2	2	0.5	1	1	0	0	0	0	3	2	1	1	1	NA	NA	NA	NA	22	1	2	1	1	3	3	0	0	0	NA	0	0	0	0	0.5	0	NA	1	50	0	1
1	151	1418	1	2	2	0	0	0	1	2	1	150	3	2	1	1	1	2	0	0	0	20	2	2	1	2	3	2	0	0	0	1	1	2	2	0.36	0.36	1	0	1	50	2	2
1	153	1426	1	4	6	0	0	0	0	0	0	0	3	2	1	1	1	NA	NA	NA	NA	24	1	3	0	1	3	3	0	0	0	NA	0	0	0	1	1	0	NA	1	45	0	1
1	153	1429	1	4	6	0	0	0	0	0	0	0	3	2	1	1	1	NA	NA	NA	NA	18	2	3	0	2	3	2	0	0	0	NA	0	0	0	1	1	0	NA	1	45	2	2
1	153	1430	1	4	6	0	0	0	1	2	1	150	3	2	1	1	1	1	0	0	0	17	3	3	0	3	3	1	0	0	0	2	1	1	1	1	1	1	0	1	45	0	3
1	154	1431	1	1	2	0.75	1	1	0	0	0	0	3	2	1	1	1	NA	NA	NA	NA	32	1	3	0	1	3	3	0	0	0	NA	0	0	0	0.15	0.9	0	NA	1	65	0	1
1	154	1432	1	1	2	1.5	1	1	0	0	0	0	3	2	1	1	1	NA	NA	NA	NA	29	2	3	0	2	3	2	0	0	0	NA	0	0	0	1.65	3.15	0	NA	1	65	2	2
1	154	1435	1	1	2	0	0	0	1	2	1	100	3	2	1	1	1	120	0	0	0	27	3	3	0	3	3	1	0	0	0	2	1	1	1	0.15	0.15	1	0	1	65	0	3
1	155	1436	1	3	3	0	0	0	1	3	0	500	3	2	1	1	1	NA	NA	NA	NA	30	1	5	0	1	5	3	0	0	0	NA	2	1	0	0.5	0.5	0	NA	1	55	0	1
1	155	1437	1	3	3	0	0	0	0	0	0	0	3	2	1	1	1	NA	NA	NA	NA	28	2	5	0	2	5	2	0	0	0	NA	0	0	0	0.5	0.5	0	NA	1	55	2	2
1	155	1438	1	3	3	0.5	1	1	1	3	0	45	3	2	1	1	1	NA	NA	NA	NA	26	3	5	0	3	5	2	0	0	0	NA	1	2	0	0.5	1	0	NA	1	55	3	3
1	155	1439	1	3	3	0	0	0	1	3	0	45	3	2	1	1	1	NA	NA	NA	NA	26	3	5	0	3	5	2	0	0	0	NA	1	2	0	0.5	0.5	0	NA	1	55	3	3
1	155	1440	1	3	3	0	0	0	1	2	1	190	3	2	1	1	1	30	0	0	0	25	5	5	0	5	5	1	0	0	0	1	1	1	1	0.5	0.5	1	1	1	55	0	5
1	156	2	1	10	2	0.5	1	1	1	2	1	200	3	2	1	1	1	60	0	0	0	18	1	2	1	1	3	3	0	0	0	1	1	1	1	0	0.5	1	0	1	50	0	1
1	156	3	1	10	2	0.5	1	1	0	0	0	0	3	2	1	1	1	NA	NA	NA	NA	17	2	2	1	2	3	2	0	0	0	NA	0	0	0	0	0.5	0	NA	1	50	2	2
1	157	1448	1	3	3	0	0	0	0	0	0	0	3	2	1	1	1	NA	NA	NA	NA	25	1	4	0	1	4	3	0	0	0	NA	0	0	0	0.75	0.75	0	NA	1	46	0	1
1	157	1450	1	3	3	0	0	0	0	0	0	0	3	2	1	1	1	NA	NA	NA	NA	21	2	4	0	2	4	2	0	0	0	NA	0	0	0	0.75	0.75	0	NA	1	46	2	2
1	157	1451	1	3	3	0	0	0	1	2	1	100	3	2	1	1	1	90	0	0	0	19	3	4	0	3	4	2	0	0	0	1	1	3	3	0.75	0.75	1	0	1	46	3	3
1	157	1452	1	3	3	0	0	0	0	0	0	0	3	2	1	1	1	NA	NA	NA	NA	17	4	4	0	4	4	1	0	0	0	NA	0	0	0	0.75	0.75	0	NA	1	46	0	4
1	158	8	2	1.5	4	0.25	1	1	0	0	0	0	3	2	1	1	1	NA	NA	NA	NA	28	1	4	3	1	7	3	0	0	0	NA	0	0	0	0	0.25	0	NA	1	62	0	1
1	158	10	2	1.5	4	0	0	0	1	2	1	NA	3	2	1	1	1	NA	NA	NA	NA	24	2	4	3	2	7	2	0	0	0	NA	1	2	2	0.17	0.17	0	NA	1	62	2	2
1	158	11	2	1.5	4	0	0	0	1	2	1	150	3	2	1	1	1	30	0	0	0	22	3	4	3	3	7	2	0	0	0	1	1	3	3	0.17	0.17	1	0	1	62	3	3
1	158	1441	2	1.5	4	0	0	0	0	0	0	0	3	2	1	1	1	NA	NA	NA	NA	20	4	4	3	4	7	2	0	0	0	NA	0	0	0	0.17	0.17	0	NA	1	62	4	4
1	159	1458	1	1	2	0	0	0	1	2	1	120	3	2	1	1	1	5	0	0	0	15	1	1	1	1	2	3	0	0	0	1	1	2	2	0.17	0.17	1	0	1	60	0	1
1	160	1463	2	2	2	0	0	0	1	2	1	NA	3	2	1	1	1	NA	NA	NA	NA	21	1	2	2	1	4	3	0	0	0	NA	1	2	2	0.28	0.28	0	NA	1	60	0	1
1	160	1461	2	2	2	0	0	0	1	2	1	70	3	2	1	1	1	30	0	0	0	17	2	2	2	2	4	2	0	0	0	1	1	2	2	0.28	0.28	1	0	1	60	2	2
1	162	1157	2	0.5	2	1	1	1	0	0	0	0	3	2	1	1	1	NA	NA	NA	NA	24	1	4	2	1	6	3	0	0	0	NA	0	0	0	0	1	0	NA	1	56	0	1
1	162	1158	2	0.5	2	0	0	0	1	2	1	NA	3	2	1	1	1	NA	NA	NA	NA	22	2	4	2	2	6	2	0	0	0	NA	1	2	2	0	0	0	NA	1	56	2	2
1	162	1194	2	0.5	2	0	0	0	0	0	0	0	3	2	1	1	1	NA	NA	NA	NA	20	3	4	2	3	6	2	0	0	0	NA	0	0	0	0.07	0.07	0	NA	1	56	3	3
1	162	1195	2	0.5	2	0	0	0	1	2	1	345	3	2	1	1	1	60	0	0	0	18	4	4	2	4	6	2	0	0	0	1	1	2	2	0.07	0.07	1	0	1	56	4	4
1	163	1201	1	4	4	0.25	1	1	0	0	0	0	3	2	1	1	1	NA	NA	NA	NA	25	1	3	1	1	4	3	0	0	0	NA	0	0	0	1	1.25	0	NA	1	60	0	1
1	163	1202	1	4	4	0	0	0	0	0	0	0	3	2	1	1	1	NA	NA	NA	NA	23	2	3	1	2	4	2	0	0	0	NA	0	0	0	1	1	0	NA	1	60	2	2
1	163	1203	1	4	4	0	0	0	1	2	1	125	3	2	1	1	1	90	0	0	0	21	3	3	1	3	4	2	0	0	0	1	1	1	1	1	1	1	0	1	60	3	3
1	165	1486	1	1.5	0	0	0	0	1	2	1	150	3	2	1	1	1	5	0	0	0	17	1	1	0	1	1	4	0	0	0	1	1	1	1	3	3	1	0	1	58	0	1
1	176	1523	2	1	2	0	0	0	1	2	1	370	3	2	1	1	1	NA	NA	NA	NA	20	1	2	1	1	3	3	0	0	0	NA	1	1	1	0.14	0.14	0	NA	1	43	0	1
1	176	1524	2	1	2	0	0	0	1	2	1	270	3	2	1	1	1	210	0	0	0	18	2	2	1	2	3	2	0	0	0	3	1	1	1	0.14	0.14	1	1	1	43	2	2
1	179	1550	2	3	4	0.5	1	1	0	0	0	0	3	2	1	1	1	NA	NA	NA	NA	28	1	4	0	1	4	3	0	0	0	NA	0	0	0	0.75	1.25	0	NA	1	52	0	1
1	179	1548	2	3	4	0.5	1	1	0	0	0	0	3	2	1	1	1	NA	NA	NA	NA	24	2	4	0	2	4	2	0	0	0	NA	0	0	0	0.75	1.25	0	NA	1	52	2	2
1	179	1551	2	3	4	0	0	0	1	2	1	NA	3	2	1	1	1	NA	NA	NA	NA	20	3	4	0	3	4	2	0	0	0	NA	1	2	2	0.75	0.75	0	NA	1	52	3	3
1	179	1553	2	3	4	0	0	0	1	2	1	150	3	2	1	1	1	7	0	0	0	16	4	4	0	4	4	1	0	0	0	1	1	3	3	0.75	0.75	1	0	1	52	0	4
1	180	1554	1	0.75	2	0	0	0	1	2	1	260	3	2	1	1	1	2	0	0	0	17	1	2	1	1	3	3	0	0	0	1	1	1	1	0.15	0.15	1	0	1	40	0	1
1	180	1555	1	0.75	2	0	0	0	0	0	0	0	3	2	1	1	1	NA	NA	NA	NA	15	2	2	1	2	3	2	0	0	0	NA	0	0	0	0.15	0.15	0	NA	1	40	2	2
1	182	1290	1	1	2	0.25	1	1	0	0	0	0	1	1	1	1	1	NA	NA	NA	NA	25	1	2	0	1	2	3	0	0	0	NA	0	0	0	0	0.25	0	NA	0	NA	0	1
1	182	1292	1	1	2	0.25	1	1	1	2	1	90	1	1	1	1	1	1	1	0	0	18	2	2	0	2	2	1	0	0	0	2	1	1	1	0	0.25	1	1	0	NA	0	2
1	183	1816	1	8	2	0	0	0	1	2	1	100	1	1	1	1	1	1060	2	1	1	34	1	2	0	1	2	3	0	0	0	2	1	1	1	0.7	0.7	1	1	1	75	0	1
1	183	1819	1	8	2	0	0	0	0	0	0	0	1	1	1	1	1	NA	NA	NA	NA	28	2	2	0	2	2	1	0	0	0	NA	0	0	0	0.2	0.2	0	NA	1	75	0	2
1	185	1805	1	3	4	0.25	1	1	0	0	0	0	1	1	1	1	1	NA	NA	NA	NA	27	1	2	1	1	3	3	0	0	0	NA	0	0	0	0.63	0.88	0	NA	1	50	0	1
1	185	1809	1	3	4	0	0	0	1	2	1	290	1	1	1	1	1	730	2	0	0	25	2	2	1	2	3	2	0	0	0	3	1	1	1	0.63	0.63	1	1	1	50	2	2
1	187	1142	1	2	4	0	0	0	0	0	0	0	1	1	2	2	2	NA	NA	NA	NA	37	1	6	1	1	7	3	0	0	0	NA	0	0	0	0	0	0	NA	1	56	0	1
1	187	1143	1	2	4	0	0	0	0	0	0	0	1	1	2	2	2	NA	NA	NA	NA	35	2	6	1	2	7	2	0	0	0	NA	0	0	0	0	0	0	NA	1	56	2	2
1	187	1144	1	2	4	0	0	0	0	0	0	0	1	1	2	2	2	NA	NA	NA	NA	33	3	6	1	3	7	2	0	0	0	NA	0	0	0	0	0	0	NA	1	56	3	3
1	187	1145	1	2	4	0	0	0	0	0	0	0	1	1	2	2	2	NA	NA	NA	NA	31	4	6	1	4	7	2	0	0	0	NA	0	0	0	0	0	0	NA	1	56	4	4
1	187	1146	1	2	4	0	0	0	0	0	0	0	1	1	2	2	2	NA	NA	NA	NA	29	5	6	1	5	7	2	0	0	0	NA	0	0	0	0	0	0	NA	1	56	5	5
1	187	1718	1	2	4	0	0	0	1	2	1	110	1	1	2	2	2	730	3	0	0	21	6	6	1	6	7	2	0	0	0	3	3	2	2	0	0	1	0	1	56	6	6
1	189	1794	1	2	4	0	0	0	0	0	0	0	1	1	1	1	1	NA	NA	NA	NA	25	1	3	0	1	3	3	0	0	0	NA	0	0	0	0.5	0.5	0	NA	1	45	0	1
1	189	1796	1	2	4	0	0	0	1	2	1	150	1	1	1	1	1	395	2	0	0	21	2	3	0	2	3	2	0	0	0	3	1	1	1	0.14	0.14	1	0	1	45	2	2
1	189	1797	1	2	4	0	0	0	0	0	0	0	1	1	1	1	1	NA	NA	NA	NA	18	3	3	0	3	3	1	0	0	0	NA	0	0	0	0.14	0.14	0	NA	1	45	0	3
1	203	1427	1	5	NA	0	0	0	1	2	1	60	1	1	1	1	1	730	2	0	0	29	1	1	0	1	1	4	0	0	0	1	1	1	1	0	0	1	0	0	62	0	1
1	204	1693	1	3	0	1	1	1	0	0	0	0	1	1	1	1	1	NA	NA	NA	NA	40	1	5	0	1	5	3	0	0	0	NA	0	0	0	0.38	1.38	0	NA	0	64	0	1
1	204	1694	1	3	0	1	1	1	0	0	0	0	1	1	1	1	1	NA	NA	NA	NA	36	2	5	0	2	5	2	0	0	0	NA	0	0	0	0.38	1.38	0	NA	0	64	2	2
1	204	1696	1	3	0	0	0	0	1	2	1	NA	1	1	1	1	1	940	2	1	1	26	3	5	0	3	5	2	0	0	0	2	1	1	1	0.38	0.38	1	0	0	64	3	3
1	204	1695	1	3	0	0	0	0	0	0	0	0	1	1	1	1	1	NA	NA	NA	NA	20	4	5	0	4	5	2	0	0	0	NA	0	0	0	0.38	0.38	0	NA	0	64	4	4
1	204	1699	1	3	0	0	0	0	0	0	0	0	1	1	1	1	1	NA	NA	NA	NA	15	5	5	0	5	5	1	0	0	0	NA	0	0	0	0.38	0.38	0	NA	0	64	0	5
1	205	1701	1	1	0	0.11	1	0.11	1	4	0	NA	1	1	1	1	1	NA	NA	NA	NA	31	1	7	1	1	8	3	0	0	0	NA	1	1	0	0	0.11	0	NA	0	57	0	1
1	205	1702	1	1	0	0.11	1	0.11	0	0	0	0	1	1	1	1	1	NA	NA	NA	NA	30	2	7	1	2	8	2	0	0	0	NA	0	0	0	0	0.11	0	NA	0	57	2	2
1	205	1703	1	1	0	0.11	1	0.11	0	0	0	0	1	1	1	1	1	NA	NA	NA	NA	28	3	7	1	3	8	2	0	0	0	NA	0	0	0	0	0.11	0	NA	0	57	3	3
1	205	1742	1	1	0	0.11	1	0.11	0	0	0	0	1	1	1	1	1	NA	NA	NA	NA	27	4	7	1	4	8	2	0	0	0	NA	0	0	0	0.18	0.29	0	NA	0	57	4	4
1	205	1743	1	1	0	0.11	1	0.11	1	2	1	75	1	1	1	1	1	940	2	0	0	25	5	7	1	5	8	2	0	0	0	2	1	1	1	0.18	0.29	1	1	0	57	5	5
1	205	1739	1	1	0	0.11	1	0.11	0	0	0	0	1	1	1	1	1	NA	NA	NA	NA	22	6	7	1	6	8	2	0	0	0	NA	0	0	0	0	0.11	0	NA	0	57	6	6
1	205	1741	1	1	0	0.11	1	0.11	0	0	0	0	1	1	1	1	1	NA	NA	NA	NA	18	7	7	1	7	8	2	0	0	0	NA	0	0	0	0	0.11	0	NA	0	57	7	7
1	207	1124	1	3.5	3	0.25	1	1	1	3	0	20	1	1	1	1	1	NA	NA	NA	NA	27	1	8	2	1	10	3	0	0	0	NA	1	2	0	0.18	0.43	0	NA	1	71	0	1
1	207	1287	1	3.5	3	0	0	0	0	0	0	0	1	1	1	1	1	NA	NA	NA	NA	25	2	8	2	2	10	2	0	0	0	NA	0	0	0	0.18	0.18	0	NA	1	71	2	2
1	207	1126	1	3.5	3	0.5	1	1	0	0	0	0	1	1	1	1	1	NA	NA	NA	NA	23	3	8	2	3	10	2	0	0	0	NA	0	0	0	0.18	0.68	0	NA	1	71	3	3
1	207	1127	1	3.5	3	0.25	1	1	0	0	0	0	1	1	1	1	1	NA	NA	NA	NA	22	4	8	2	4	10	2	0	0	0	NA	0	0	0	0.18	0.43	0	NA	1	71	4	4
1	207	1128	1	3.5	3	0	0	0	1	2	1	98	1	1	1	1	1	30	2	0	0	20	5	8	2	5	10	2	0	0	0	1	1	1	1	0.18	0.18	1	0	1	71	5	5
1	207	1129	1	3.5	3	0	0	0	0	0	0	0	1	1	1	1	1	NA	NA	NA	NA	19	6	8	2	6	10	2	0	0	0	NA	0	0	0	0.18	0.18	0	NA	1	71	6	6
1	207	1130	1	3.5	3	0	0	0	0	0	0	0	1	1	1	1	1	NA	NA	NA	NA	18	7	8	2	7	10	2	0	0	0	NA	0	0	0	0.18	0.18	0	NA	1	71	7	7
1	207	1132	1	3.5	3	0	0	0	0	0	0	0	1	1	1	1	1	NA	NA	NA	NA	15	8	8	2	8	10	2	0	0	0	NA	0	0	0	0.18	0.18	0	NA	1	71	8	8
1	209	580	1	4	4	3	1	1	0	0	0	0	1	1	2	2	2	NA	NA	NA	NA	21	1	3	3	1	6	3	0	0	0	NA	0	0	0	0	3	0	NA	1	50	0	1
1	209	581	1	4	4	0	0	0	1	2	1	125	1	1	2	2	2	120	2	0	0	18	2	3	3	2	6	2	0	0	0	2	2	2	2	0.45	0.45	1	0	1	50	2	2
1	209	582	1	4	4	0	0	0	0	0	0	0	1	1	2	2	2	NA	NA	NA	NA	16	3	3	3	3	6	2	0	0	0	NA	0	0	0	0.45	0.45	0	NA	1	50	3	3
1	213	1955	1	6	2	NA	1	NA	0	0	0	0	3	2	1	1	1	NA	NA	NA	NA	25	1	4	0	1	4	3	0	0	0	NA	0	0	0	0	NA	0	NA	1	75	0	1
1	213	1960	1	6	2	0	0	0	1	2	1	600	3	2	1	1	1	730	2	0	0	22	2	4	0	2	4	2	0	0	0	2	1	1	1	1	1	1	1	1	75	2	2
1	213	1956	1	6	2	0	0	0	0	0	0	0	3	2	1	1	1	NA	NA	NA	NA	20	3	4	0	3	4	2	0	0	0	NA	0	0	0	0	0	0	NA	1	75	3	3
1	213	1957	1	6	2	0	0	0	0	0	0	0	3	2	1	1	1	NA	NA	NA	NA	17	4	4	0	4	4	1	0	0	0	NA	0	0	0	0	0	0	NA	1	75	0	4
1	215	1950	1	2	2	0	0	0	1	2	1	300	3	2	1	1	1	730	2	0	0	22	1	2	1	1	3	3	0	0	0	3	1	2	2	0.4	0.4	1	0	1	70	0	1
1	215	1947	1	2	2	0	0	0	0	0	0	0	3	2	1	1	1	NA	NA	NA	NA	16	2	2	1	2	3	2	0	0	0	NA	0	0	0	0.4	0.4	0	NA	1	70	2	2
1	216	1943	1	1	0	0	0	0	1	2	1	100	3	2	1	1	1	730	2	0	0	19	1	3	0	1	3	3	0	0	0	3	1	1	1	0	0	1	0	0	49	0	1
1	216	1944	1	1	0	0	0	0	0	0	0	0	3	2	1	1	1	NA	NA	NA	NA	17	2	3	0	2	3	2	0	0	0	NA	0	0	0	0	0	0	NA	0	49	2	2
1	216	1945	1	1	0	0	0	0	0	0	0	0	3	2	1	1	1	NA	NA	NA	NA	15	3	3	0	3	3	1	0	0	0	NA	0	0	0	0	0	0	NA	0	49	0	3
1	223	1849	1	5	2	0	0	0	1	2	1	250	1	1	1	1	1	730	1	0	0	19	1	1	1	1	2	3	0	0	0	3	1	1	1	1.25	1.25	1	1	1	45	0	1
1	225	1828	1	6	2	0	0	0	1	5	0	700	1	1	1	1	1	NA	NA	NA	NA	25	1	3	0	1	3	3	0	0	0	NA	1	1	0	0.75	0.75	0	NA	1	50	0	1
1	225	1829	1	6	2	0	0	0	1	5	0	700	1	1	1	1	1	NA	NA	NA	NA	22	2	3	0	2	3	2	0	0	0	NA	1	1	0	0.75	0.75	0	NA	1	50	2	2
1	225	1830	1	6	2	0	0	0	1	2	1	250	1	1	1	1	1	730	2	0	0	20	3	3	0	3	3	1	0	0	0	0	1	1	1	0.75	0.75	1	1	1	50	0	3
1	228	2188	1	5	3	0	0	0	1	3	0	537	1	1	1	1	1	NA	NA	NA	NA	26	1	4	0	1	4	3	0	0	0	NA	1	1	0	0.75	0.75	0	NA	0	54	0	1
1	228	2190	1	5	3	0	0	0	0	0	0	0	1	1	1	1	1	NA	NA	NA	NA	22	2	4	0	2	4	2	0	0	0	NA	0	0	0	0.75	0.75	0	NA	0	54	2	2
1	228	2191	1	5	3	0	0	0	1	2	1	87	1	1	1	1	1	547	1	0	0	20	3	4	0	3	4	2	0	0	0	1	1	2	2	0.75	0.75	1	0	0	54	3	3
1	228	2193	1	5	3	0	0	0	0	0	0	0	1	1	1	1	1	NA	NA	NA	NA	16	4	4	0	4	4	1	0	0	0	NA	0	0	0	0.75	0.75	0	NA	0	54	0	4
1	230	2121	1	2.5	4	0	0	0	0	0	0	0	1	1	1	1	1	NA	NA	NA	NA	21	1	2	2	1	4	3	0	0	0	NA	0	0	0	0.42	0.42	0	NA	1	57	0	1
1	230	2124	1	2.5	4	0	0	0	1	2	1	112	1	1	1	1	1	90	1	0	0	19	2	2	2	2	4	2	0	0	0	3	1	2	2	0.42	0.42	1	0	1	57	2	2
1	231	2115	1	2	2	0.25	1	1	0	0	0	0	1	1	1	1	1	NA	NA	NA	NA	27	1	3	0	1	3	3	0	0	0	NA	0	0	0	0.15	0.4	0	NA	1	50	0	1
1	231	2122	1	2	2	0	0	0	1	2	1	50	1	1	1	1	1	90	1	0	0	19	2	3	0	2	3	2	0	0	0	2	1	2	2	0.4	0.4	1	0	1	50	2	2
1	231	2123	1	2	2	0	0	0	0	0	0	0	1	1	1	1	1	NA	NA	NA	NA	17	3	3	0	3	3	1	0	0	0	NA	0	0	0	0.4	0.4	0	NA	1	50	0	3
1	232	2112	2	1	2	0	0	0	0	0	0	0	1	1	1	1	1	NA	NA	NA	NA	30	1	3	0	1	3	3	0	0	0	NA	0	0	0	0.33	0.33	0	NA	1	75	0	1
1	232	2113	2	1	2	0	0	0	1	2	1	100	1	1	1	1	1	NA	NA	NA	NA	28	2	3	0	2	3	2	0	0	0	NA	1	1	1	0.33	0.33	0	NA	1	75	2	2
1	232	2114	2	1	2	0	0	0	1	2	1	60	1	1	1	1	1	365	4	0	1	26	3	3	0	3	3	1	0	0	0	3	1	1	1	0.33	0.33	1	0	1	75	0	3
1	234	2098	2	1	2	0	0	0	0	0	0	0	1	1	1	1	1	NA	NA	NA	NA	25	1	4	2	1	6	3	0	0	0	NA	0	0	0	0.13	0.13	0	NA	0	68	0	1
1	234	2099	2	1	2	0	0	0	0	0	0	0	1	1	1	1	1	NA	NA	NA	NA	23	2	4	2	2	6	2	0	0	0	NA	0	0	0	0.13	0.13	0	NA	0	68	2	2
1	234	2100	2	1	2	0	0	0	1	2	1	62	1	1	1	1	1	NA	NA	NA	NA	21	3	4	2	3	6	2	0	0	0	NA	1	1	1	0.13	0.13	0	NA	0	68	3	3
1	234	2101	2	1	2	0	0	0	1	2	1	62	1	1	1	1	1	1460	4	0	0	19	4	4	2	4	6	2	0	0	0	1	1	1	1	0.13	0.13	1	0	0	68	4	4
1	236	2078	1	1.5	0	0.13	1	0.13	0	0	0	0	1	1	1	1	1	NA	NA	NA	NA	33	1	8	1	1	9	3	0	0	0	NA	0	0	0	0	0.13	0	NA	0	67	0	1
1	236	2079	1	1.5	0	0.13	1	0.13	1	2	1	97	1	1	1	1	1	1460	4	1	1	31	2	8	1	2	9	2	0	0	0	1	1	1	1	0	0.13	1	1	0	67	2	2
1	236	2080	1	1.5	0	0.13	1	0.13	0	0	0	0	1	1	1	1	1	NA	NA	NA	NA	29	3	8	1	3	9	2	0	0	0	NA	0	0	0	0	0.13	0	NA	0	67	3	3
1	236	2081	1	1.5	0	0.13	1	0.13	0	0	0	0	1	1	1	1	1	NA	NA	NA	NA	27	4	8	1	4	9	2	0	0	0	NA	0	0	0	0	0.13	0	NA	0	67	4	4
1	236	2084	1	1.5	0	0.13	1	0.13	0	0	0	0	1	1	1	1	1	NA	NA	NA	NA	21	5	8	1	5	9	2	0	0	0	NA	0	0	0	0	0.13	0	NA	0	67	5	5
1	236	2085	1	1.5	0	0.13	1	0.13	0	0	0	0	1	1	1	1	1	NA	NA	NA	NA	19	6	8	1	6	9	2	0	0	0	NA	0	0	0	0	0.13	0	NA	0	67	6	6
1	236	2088	1	1.5	0	0.13	1	0.13	0	0	0	0	1	1	1	1	1	NA	NA	NA	NA	17	7	8	1	7	9	2	0	0	0	NA	0	0	0	0	0.13	0	NA	0	67	7	7
1	236	2089	1	1.5	0	0.13	1	0.13	0	0	0	0	1	1	1	1	1	NA	NA	NA	NA	15	8	8	1	8	9	2	0	0	0	NA	0	0	0	0	0.13	0	NA	0	67	8	8
1	237	2074	2	1	2	0	0	0	1	2	1	1028	1	1	1	1	1	NA	NA	NA	NA	29	1	5	0	1	5	3	0	0	0	NA	1	1	1	0.17	0.17	0	NA	1	56	0	1
1	237	2075	2	1	2	0	0	0	0	0	0	0	1	1	1	1	1	NA	NA	NA	NA	27	2	5	0	2	5	2	0	0	0	NA	0	0	0	0.17	0.17	0	NA	1	56	2	2
1	237	2086	2	1	2	0	0	0	0	0	0	0	1	1	1	1	1	NA	NA	NA	NA	25	3	5	0	3	5	2	0	0	0	NA	0	0	0	0.17	0.17	0	NA	1	56	3	3
1	237	2087	2	1	2	0	0	0	1	2	1	150	1	1	1	1	1	1460	4	0	0	23	4	5	0	4	5	2	0	0	0	1	1	1	1	0.17	0.17	1	1	1	56	4	4
1	237	2076	2	1	2	0	0	0	0	0	0	0	1	1	1	1	1	NA	NA	NA	NA	20	5	5	0	5	5	1	0	0	0	NA	0	0	0	0.17	0.17	0	NA	1	56	0	5
1	247	2204	5	3	4	0	0	0	1	2	1	37	1	1	1	1	2	NA	NA	NA	NA	49	1	5	0	1	5	3	0	0	0	NA	1	1	1	0.3	0.3	0	NA	0	101	0	1
1	247	2218	5	3	4	0	0	0	1	2	1	62	1	1	1	1	2	NA	NA	NA	NA	43	2	5	0	2	5	2	0	0	0	NA	1	1	1	0.3	0.3	0	NA	0	101	2	2
1	247	2219	5	3	4	0	0	0	1	2	1	62	1	1	1	1	2	1460	23	1	1	40	3	5	0	3	5	2	0	0	0	2	1	1	1	0.3	0.3	1	1	0	101	3	3
1	247	2221	5	3	4	0	0	0	1	2	1	62	1	1	1	1	2	NA	NA	NA	NA	35	4	5	0	4	5	2	0	0	0	NA	1	1	1	0.3	0.3	0	NA	0	101	4	4
1	247	2223	5	3	4	0	0	0	1	2	1	462	1	1	1	1	2	NA	NA	NA	NA	31	5	5	0	5	5	1	0	0	0	NA	1	1	1	0.3	0.3	0	NA	0	101	0	5
1	256	2267	1	4	4	0	0	0	1	2	1	50	3	2	3	2	1	1825	1	0	0	27	1	1	0	1	1	4	0	0	0	2	1	2	2	2	2	1	0	1	75	0	1
1	263	2314	1	4	2	0	0	0	1	2	1	400	1	1	1	1	1	1825	2	0	0	20	1	1	0	1	1	4	0	0	0	2	1	1	1	1.33	1.33	1	0	1	55	0	1
1	267	1859	2	20	8	2	1	1	0	0	0	0	3	2	1	1	1	NA	NA	NA	NA	27	1	5	0	1	5	3	0	0	0	NA	0	0	0	2.6	4.6	0	NA	1	55	0	1
1	267	1863	2	20	8	0	0	0	1	2	1	200	3	2	1	1	1	940	6	0	0	25	2	5	0	2	5	2	0	0	0	0	1	1	1	2.6	2.6	1	0	1	55	2	2
1	267	1860	2	20	8	0	0	0	0	0	0	0	3	2	1	1	1	NA	NA	NA	NA	23	3	5	0	3	5	2	0	0	0	NA	0	0	0	2.6	2.6	0	NA	1	55	3	3
1	267	1861	2	20	8	0	0	0	1	2	1	200	3	2	1	1	1	NA	NA	NA	NA	20	4	5	0	4	5	2	0	0	0	NA	1	1	1	2.6	2.6	0	NA	1	55	4	4
1	267	1862	2	20	8	0	0	0	0	0	0	0	3	2	1	1	1	NA	NA	NA	NA	18	5	5	0	5	5	1	0	0	0	NA	0	0	0	2.6	2.6	0	NA	1	55	0	5
1	268	1866	1	7	4	0.5	1	1	0	0	0	0	3	2	1	1	1	NA	NA	NA	NA	43	1	9	0	1	9	3	0	0	0	NA	0	0	0	0	0.5	0	NA	0	73	0	1
1	268	1867	1	7	4	0.5	1	1	0	0	0	0	3	2	1	1	1	NA	NA	NA	NA	41	2	9	0	2	9	2	0	0	0	NA	0	0	0	0	0.5	0	NA	0	73	2	2
1	268	1868	1	7	4	1	1	1	0	0	0	0	3	2	1	1	1	NA	NA	NA	NA	39	3	9	0	3	9	2	0	0	0	NA	0	0	0	0	1	0	NA	0	73	3	3
1	268	2343	1	7	4	0.75	1	1	0	0	0	0	3	2	1	1	1	NA	NA	NA	NA	37	4	9	0	4	9	2	0	0	0	NA	0	0	0	0	0.75	0	NA	0	73	4	4
1	268	2344	1	7	4	0.25	1	1	0	0	0	0	3	2	1	1	1	NA	NA	NA	NA	35	5	9	0	5	9	2	0	0	0	NA	0	0	0	0	0.25	0	NA	0	73	5	5
1	268	2345	1	7	4	0.25	1	1	0	0	0	0	3	2	1	1	1	NA	NA	NA	NA	34	6	9	0	6	9	2	0	0	0	NA	0	0	0	0	0.25	0	NA	0	73	6	6
1	268	2346	1	7	4	0.25	1	1	0	0	0	0	3	2	1	1	1	NA	NA	NA	NA	32	7	9	0	7	9	2	0	0	0	NA	0	0	0	0	0.25	0	NA	0	73	7	7
1	268	2347	1	7	4	0.25	1	1	0	0	0	0	3	2	1	1	1	NA	NA	NA	NA	31	8	9	0	8	9	2	0	0	0	NA	0	0	0	0	0.25	0	NA	0	73	8	8
1	268	2348	1	7	4	0.13	1	0.13	1	2	1	72	3	2	1	1	1	3285	9	0	0	29	9	9	0	9	9	1	0	0	0	2	1	1	1	0	0.13	1	0	0	73	0	9
1	289	2476	1	2.5	4	0.5	1	1	0	0	0	0	3	2	1	1	1	NA	NA	NA	NA	33	1	4	0	1	4	3	0	0	0	NA	0	0	0	0.5	1	0	NA	1	75	0	1
1	289	2477	1	2.5	4	0	0	0	0	0	0	0	3	2	1	1	1	NA	NA	NA	NA	31	2	4	0	2	4	2	0	0	0	NA	0	0	0	0.5	0.5	0	NA	1	75	2	2
1	289	2478	1	2.5	4	0	0	0	0	0	0	0	3	2	1	1	1	NA	NA	NA	NA	29	3	4	0	3	4	2	0	0	0	NA	0	0	0	0.5	0.5	0	NA	1	75	3	3
1	289	2481	1	2.5	4	0	0	0	1	2	1	175	3	2	1	1	1	330	5	0	0	23	4	4	0	4	4	1	0	0	0	2	1	1	1	0.5	0.5	1	0	1	75	0	4
1	296	730	1	2	1	2	1	1	0	0	0	0	1	1	1	1	1	NA	NA	NA	NA	32	1	3	0	1	3	3	0	0	0	NA	0	0	0	0	2	0	NA	1	90	0	1
1	296	731	1	2	1	0	0	0	1	2	1	62	1	1	1	1	1	2190	7	0	0	30	2	3	0	2	3	2	0	0	0	1	1	2	2	0.33	0.33	1	1	1	90	2	2
1	296	732	1	2	1	0	0	0	0	0	0	0	1	1	1	1	1	NA	NA	NA	NA	28	3	3	0	3	3	1	0	0	0	NA	0	0	0	0.33	0.33	0	NA	1	90	0	3
1	297	1074	1	2	2	0.25	1	1	1	2	1	150	1	1	1	1	1	2190	8	0	0	29	1	4	0	1	4	3	0	0	0	3	1	1	1	0.2	0.45	1	1	1	59	0	1
1	297	1076	1	2	2	0	0	0	0	0	0	0	1	1	1	1	1	NA	NA	NA	NA	25	2	4	0	2	4	2	0	0	0	NA	0	0	0	0.2	0.2	0	NA	1	59	2	2
1	297	1077	1	2	2	0	0	0	1	1	0	179	1	1	1	1	1	NA	NA	NA	NA	19	3	4	0	3	4	2	0	0	0	NA	1	1	0	0.2	0.2	0	NA	1	59	3	3
1	297	1079	1	2	2	0	0	0	0	0	0	0	1	1	1	1	1	NA	NA	NA	NA	15	4	4	0	4	4	1	0	0	0	NA	0	0	0	0.2	0.2	0	NA	1	59	0	4
1	298	1082	2	1	2	0	0	0	1	2	1	77	1	1	1	1	1	NA	NA	NA	NA	27	1	2	0	1	2	3	0	0	0	NA	1	1	1	0.5	0.5	0	NA	1	48	0	1
1	298	1083	2	1	2	0	0	0	1	2	1	77	1	1	1	1	1	3250	7	0	0	25	2	2	0	2	2	1	0	0	0	0	1	1	1	0.5	0.5	1	1	1	48	0	2
1	304	2552	1	2	2	0	0	0	0	0	0	0	3	2	1	1	1	NA	NA	NA	NA	33	1	6	0	1	6	3	0	0	0	NA	0	0	0	4.5	4.5	0	NA	1	86	0	1
1	304	2553	1	2	2	0.5	1	1	0	0	0	0	3	2	1	1	1	NA	NA	NA	NA	31	2	6	0	2	6	2	0	0	0	NA	0	0	0	0	0.5	0	NA	1	86	2	2
1	304	2554	1	2	2	0	0	0	1	2	1	112	3	2	1	1	1	3250	12	0	0	29	3	6	0	3	6	2	0	0	0	1	1	1	1	4.5	4.5	1	1	1	86	3	3
1	304	2555	1	2	2	0	0	0	0	0	0	0	3	2	1	1	1	NA	NA	NA	NA	27	4	6	0	4	6	2	0	0	0	NA	0	0	0	4.5	4.5	0	NA	1	86	4	4
1	304	2556	1	2	2	0	0	0	0	0	0	0	3	2	1	1	1	NA	NA	NA	NA	25	5	6	0	5	6	2	0	0	0	NA	0	0	0	4.5	4.5	0	NA	1	86	5	5
1	304	2557	1	2	2	0	0	0	0	0	0	0	3	2	1	1	1	NA	NA	NA	NA	23	6	6	0	6	6	1	0	0	0	NA	0	0	0	4.5	4.5	0	NA	1	86	0	6
1	307	2151	1	3	2	7	1	1	0	0	0	0	1	1	1	1	1	NA	NA	NA	NA	39	1	6	0	1	6	3	0	0	0	NA	0	0	0	0.33	7.33	0	NA	1	86	0	1
1	307	2148	1	3	2	0.75	1	1	0	0	0	0	1	1	1	1	1	NA	NA	NA	NA	33	2	6	0	2	6	2	0	0	0	NA	0	0	0	0.33	1.08	0	NA	1	86	2	2
1	307	2146	1	3	2	0.25	1	1	0	0	0	0	1	1	1	1	1	NA	NA	NA	NA	29	3	6	0	3	6	2	0	0	0	NA	0	0	0	0.33	0.58	0	NA	1	86	3	3
1	307	2152	1	3	2	0.5	1	1	0	0	0	0	1	1	1	1	1	NA	NA	NA	NA	27	4	6	0	4	6	2	0	0	0	NA	0	0	0	0.33	0.83	0	NA	1	86	4	4
1	307	2153	1	3	2	0	0	0	1	2	1	275	1	1	1	1	1	730	3	0	0	25	5	6	0	5	6	2	0	0	0	0	1	1	1	0.33	0.33	1	0	1	86	5	5
1	307	2154	1	3	2	0	0	0	0	0	0	0	1	1	1	1	1	NA	NA	NA	NA	23	6	6	0	6	6	1	0	0	0	NA	0	0	0	0.33	0.33	0	NA	1	86	0	6
1	316	2614	1	10	4	0	0	0	1	2	1	200	1	1	1	1	1	210	5	0	0	22	1	3	0	1	3	3	0	0	0	1	1	1	1	2.5	2.5	1	0	1	45	0	1
1	316	2615	1	10	4	0	0	0	0	0	0	0	1	1	1	1	1	NA	NA	NA	NA	20	2	3	0	2	3	2	0	0	0	NA	0	0	0	2.5	2.5	0	NA	1	45	2	2
1	316	2616	1	10	4	0	0	0	0	0	0	0	1	1	1	1	1	NA	NA	NA	NA	18	3	3	0	3	3	1	0	0	0	NA	0	0	0	2.5	2.5	0	NA	1	45	0	3
1	330	2039	1	0.75	2	0.75	1	1	0	0	0	0	1	1	1	1	1	NA	NA	NA	NA	26	1	2	0	1	2	3	0	0	0	NA	0	0	0	0	0.75	0	NA	0	62	0	1
1	330	2041	1	0.75	2	0	0	0	1	2	1	115	1	1	1	1	1	1825	3	0	0	22	2	2	0	2	2	1	0	0	0	2	1	1	1	0	0	1	1	0	62	0	2
1	333	2073	3	2.75	2	0.75	1	1	0	0	0	0	3	2	1	1	1	NA	NA	NA	NA	NA	1	6	0	1	6	3	0	0	0	NA	0	0	0	0.06	0.81	0	NA	1	60	0	1
1	333	2134	3	2.75	2	0.5	1	1	0	0	0	0	3	2	1	1	1	NA	NA	NA	NA	NA	2	6	0	2	6	2	0	0	0	NA	0	0	0	0.06	0.56	0	NA	1	60	2	2
1	333	2135	3	2.75	2	0.25	1	1	1	2	1	NA	3	2	1	1	1	NA	NA	NA	NA	NA	3	6	0	3	6	2	0	0	0	NA	1	2	2	0.06	0.31	0	NA	1	60	3	3
1	333	2136	3	2.75	2	0.25	1	1	1	2	1	550	3	2	1	1	1	NA	NA	NA	NA	NA	4	6	0	4	6	2	0	0	0	NA	1	2	2	0.06	0.31	0	NA	1	60	4	4
1	333	2137	3	2.75	2	0	0	0	0	0	0	0	3	2	1	1	1	NA	NA	NA	NA	NA	5	6	0	5	6	2	0	0	0	NA	0	0	0	0.31	0.31	0	NA	1	60	5	5
1	333	2138	3	2.75	2	0	0	0	1	2	1	100	3	2	1	1	1	365	1	0	0	21	6	6	0	6	6	1	0	0	0	1	1	1	1	0.31	0.31	1	0	1	60	0	6
1	335	2775	1	0.75	1	0	0	0	1	2	1	150	3	2	1	1	1	90	1	0	0	19	1	2	5	1	7	3	0	0	0	2	1	1	1	0.06	0.06	1	0	1	45	0	1
1	335	2776	1	0.75	1	0	0	0	0	0	0	0	3	2	1	1	1	NA	NA	NA	NA	17	2	2	5	2	7	2	0	0	0	NA	0	0	0	0.06	0.06	0	NA	1	45	2	2
1	336	2786	1	4	1	0.25	1	1	0	0	0	0	3	2	1	1	1	NA	NA	NA	NA	21	1	4	2	1	6	3	0	0	0	NA	0	0	0	0.42	0.67	0	NA	1	45	0	1
1	336	2787	1	4	1	0	0	0	1	2	1	40	3	2	1	1	1	60	1	0	0	19	2	4	2	2	6	2	0	0	0	1	1	2	2	0.67	0.67	1	0	1	45	2	2
1	336	2788	1	4	1	0	0	0	1	3	0	450	3	2	1	1	1	NA	NA	NA	NA	17	3	4	2	3	6	2	0	0	0	NA	1	2	0	0.67	0.67	0	NA	1	45	3	3
1	336	2789	1	4	1	0	0	0	0	0	0	0	3	2	1	1	1	NA	NA	NA	NA	15	4	4	2	4	6	2	0	0	0	NA	0	0	0	0.67	0.67	0	NA	1	45	4	4
1	337	2797	1	1.5	2	0.3	1	1	1	3	0	290	3	2	1	1	1	NA	NA	NA	NA	24	1	4	0	1	4	3	0	0	0	NA	1	1	0	0.42	0.72	0	NA	0	52	0	1
1	337	2796	1	1.5	2	0.3	1	1	0	0	0	0	3	2	1	1	1	NA	NA	NA	NA	21	2	4	0	2	4	2	0	0	0	NA	0	0	0	0.42	0.72	0	NA	0	52	2	2
1	337	2795	1	1.5	2	0	0	0	1	2	1	290	3	2	1	1	1	365	1	0	0	18	3	4	0	3	4	2	0	0	0	1	1	2	2	0.42	0.42	1	0	0	52	3	3
1	337	2794	1	1.5	2	0.3	1	1	0	0	0	0	3	2	1	1	1	NA	NA	NA	NA	15	4	4	0	4	4	1	0	0	0	NA	0	0	0	0.42	0.72	0	NA	0	52	0	4
1	340	1345	3	4	4	0	0	0	1	2	1	172	3	2	1	1	1	NA	NA	NA	NA	52	1	7	1	1	8	3	0	0	0	NA	1	1	1	0.2	0.2	0	NA	1	97	0	1
1	340	1348	3	4	4	2	1	1	0	0	0	0	3	2	1	1	1	NA	NA	NA	NA	46	2	7	1	2	8	2	0	0	0	NA	0	0	0	0.2	2.2	0	NA	1	97	2	2
1	340	1351	3	4	4	0.5	1	1	0	0	0	0	3	2	1	1	1	NA	NA	NA	NA	40	3	7	1	3	8	2	0	0	0	NA	0	0	0	0.2	0.7	0	NA	1	97	3	3
1	340	1352	3	4	4	0	0	0	1	2	1	50	3	2	1	1	1	NA	NA	NA	NA	38	4	7	1	4	8	2	0	0	0	NA	1	1	1	0.2	0.2	0	NA	1	97	4	4
1	340	1353	3	4	4	0	0	0	1	2	1	72	2	1	1	1	1	730	2	1	1	36	5	7	1	5	8	2	0	0	0	3	1	1	1	0.2	0.2	1	0	1	97	5	5
1	340	1354	3	4	4	0	0	0	1	1	0	0	3	2	1	1	1	NA	NA	NA	NA	34	6	7	1	6	8	2	0	0	0	NA	0	0	0	0.2	0.2	0	NA	1	97	6	6
1	340	1624	3	4	4	0	0	0	0	0	0	0	3	2	1	1	1	NA	NA	NA	NA	30	7	7	1	7	8	2	0	0	0	NA	0	0	0	0.2	0.2	0	NA	1	97	7	7
1	347	2903	1	2	2	0.25	1	1	0	0	0	0	3	2	1	1	1	NA	NA	NA	NA	25	1	3	3	1	6	3	0	0	0	NA	0	0	0	0	0.25	0	NA	1	55	0	1
1	347	2906	1	2	2	0	0	0	1	2	1	150	3	2	1	1	1	60	2	0	0	18	2	3	3	2	6	2	0	0	0	1	1	2	2	0.28	0.28	1	0	1	55	2	2
1	347	2907	1	2	2	0	0	0	0	0	0	0	3	2	1	1	1	NA	NA	NA	NA	16	3	3	3	3	6	2	0	0	0	NA	0	0	0	0.28	0.28	0	NA	1	55	3	3
1	359	1785	2	1	2	0	0	0	0	0	0	0	1	1	1	1	1	NA	NA	NA	NA	28	1	3	0	1	3	3	0	0	0	NA	0	0	0	0.25	0.25	0	NA	1	50	0	1
1	359	1784	2	1	2	0	0	0	1	2	1	50	3	2	1	1	1	NA	NA	NA	NA	26	2	3	0	2	3	2	0	0	0	NA	1	1	1	0.25	0.25	0	NA	1	50	2	2
1	359	1786	2	1	2	0	0	0	1	2	1	50	1	1	1	1	1	1460	3	0	0	22	3	3	0	3	3	1	0	0	0	1	1	1	1	0.25	0.25	1	0	1	50	0	3
1	362	3043	3	10	NA	0	0	0	1	2	1	500	1	1	1	1	1	NA	NA	NA	NA	24	1	4	0	1	4	3	0	0	0	NA	1	1	1	1.67	1.67	0	NA	0	81	0	1
1	362	3044	3	10	NA	0	0	0	1	2	1	500	1	1	1	1	1	NA	NA	NA	NA	22	2	4	0	2	4	2	0	0	0	NA	1	1	1	1.67	1.67	0	NA	0	81	2	2
1	362	3045	3	10	NA	0	0	0	0	0	0	0	1	1	1	1	1	NA	NA	NA	NA	20	3	4	0	3	4	2	0	0	0	NA	0	0	0	1.67	1.67	0	NA	0	81	3	3
1	362	3046	3	10	NA	0	0	0	1	2	1	75	1	1	1	1	1	365	1	0	0	18	4	4	0	4	4	1	0	0	0	2	1	1	1	1.67	1.67	1	1	0	81	0	4
1	366	2957	1	3	6	0	0	0	1	2	1	82	1	1	1	1	1	16	1	0	0	21	1	2	0	1	2	3	0	0	0	1	1	1	1	0.67	0.67	1	0	1	40	0	1
1	366	2958	1	3	6	0	0	0	0	0	0	0	1	1	1	1	1	NA	NA	NA	NA	19	2	2	0	2	2	1	0	0	0	NA	0	0	0	0.67	0.67	0	NA	1	40	0	2
1	368	2895	1	2.5	3	0	0	0	1	2	1	92	1	1	1	1	1	365	1	0	0	18	1	1	2	1	3	3	0	0	0	3	1	2	2	0.36	0.36	1	1	1	45	0	1
1	370	3016	1	4	2	0.25	1	1	0	0	0	0	1	1	1	1	1	NA	NA	NA	NA	29	1	7	0	1	7	3	0	0	0	NA	0	0	0	0.41	0.66	0	NA	1	62	0	1
1	370	3017	1	4	2	0.25	1	1	0	0	0	0	1	1	1	1	1	NA	NA	NA	NA	27	2	7	0	2	7	2	0	0	0	NA	0	0	0	0.41	0.66	0	NA	1	62	2	2
1	370	3019	1	4	2	0	0	0	1	2	1	95	1	1	1	1	1	365	1	0	0	23	3	7	0	3	7	2	0	0	0	2	1	2	2	0.41	0.41	1	0	1	62	3	3
1	370	3020	1	4	2	0	0	0	0	0	0	0	1	1	1	1	1	NA	NA	NA	NA	21	4	7	0	4	7	2	0	0	0	NA	0	0	0	0.41	0.41	0	NA	1	62	4	4
1	370	3021	1	4	2	0	0	0	0	0	0	0	1	1	1	1	1	NA	NA	NA	NA	19	5	7	0	5	7	2	0	0	0	NA	0	0	0	0.41	0.41	0	NA	1	62	5	5
1	370	3022	1	4	2	0	0	0	0	0	0	0	1	1	1	1	1	NA	NA	NA	NA	17	6	7	0	6	7	2	0	0	0	NA	0	0	0	0.41	0.41	0	NA	1	62	6	6
1	370	3023	1	4	2	0	0	0	0	0	0	0	1	1	1	1	1	NA	NA	NA	NA	15	7	7	0	7	7	1	0	0	0	NA	0	0	0	0.41	0.41	0	NA	1	62	0	7
1	372	1392	1	4	4	0.5	1	1	0	0	0	0	1	1	1	1	1	NA	NA	NA	NA	35	1	5	0	1	5	3	0	0	0	NA	0	0	0	0.31	0.81	0	NA	1	50	0	1
1	372	1397	1	4	4	0	0	0	1	2	1	105	1	1	1	1	1	240	1	0	0	25	2	5	0	2	5	2	0	0	0	4	6	1	1	0.31	0.31	1	0	1	50	2	2
1	372	1399	1	4	4	0	0	0	0	0	0	0	1	1	1	1	1	NA	NA	NA	NA	20	3	5	0	3	5	2	0	0	0	NA	0	0	0	0.31	0.31	0	NA	1	50	3	3
1	372	1400	1	4	4	0	0	0	0	0	0	0	1	1	1	1	1	NA	NA	NA	NA	18	4	5	0	4	5	2	0	0	0	NA	0	0	0	0.31	0.31	0	NA	1	50	4	4
1	372	1401	1	4	4	0	0	0	0	0	0	0	1	1	1	1	1	NA	NA	NA	NA	16	5	5	0	5	5	1	0	0	0	NA	0	0	0	0.31	0.31	0	NA	1	50	0	5
1	427	3401	1	0.5	1	0	0	0	0	0	0	0	3	2	1	1	1	NA	NA	NA	NA	28	1	4	0	1	4	3	0	0	0	NA	0	0	0	0	0	0	NA	0	62	0	1
1	427	3403	1	0.5	1	0.25	1	1	0	0	0	0	3	2	1	1	1	NA	NA	NA	NA	24	2	4	0	2	4	2	0	0	0	NA	0	0	0	0	0.25	0	NA	0	62	2	2
1	427	3404	1	0.5	1	0	0	0	0	0	0	0	3	2	1	1	1	NA	NA	NA	NA	22	3	4	0	3	4	2	0	0	0	NA	0	0	0	0.12	0.12	0	NA	0	62	3	3
1	427	3405	1	0.5	1	0	0	0	1	2	1	100	3	2	1	1	1	3	0	0	0	20	4	4	0	4	4	1	0	0	0	0	1	1	1	0.13	0.13	1	0	0	62	0	4
1	429	3382	1	3	2	1	1	1	0	0	0	0	3	2	1	1	1	NA	NA	NA	NA	29	1	5	0	1	5	3	0	0	0	NA	0	0	0	0.33	1.33	0	NA	1	70	0	1
1	429	3383	1	3	2	0.5	1	1	0	0	0	0	3	2	1	1	1	NA	NA	NA	NA	27	2	5	0	2	5	2	0	0	0	NA	0	0	0	0.33	0.83	0	NA	1	70	2	2
1	429	3390	1	3	2	0	0	0	1	2	1	250	3	2	1	1	1	1	0	0	0	25	3	5	0	3	5	2	0	0	0	0	1	1	1	0.33	0.33	1	0	1	70	3	3
1	429	3384	1	3	2	0	0	0	0	0	0	0	3	2	1	1	1	NA	NA	NA	NA	23	4	5	0	4	5	2	0	0	0	NA	0	0	0	0.33	0.33	0	NA	1	70	4	4
1	429	3391	1	3	2	0	0	0	0	0	0	0	3	2	1	1	1	NA	NA	NA	NA	22	5	5	0	5	5	1	0	0	0	NA	0	0	0	0.33	0.33	0	NA	1	70	0	5
1	432	3938	1	2	2	0	0	0	0	0	0	0	3	2	1	1	1	NA	NA	NA	NA	17	1	2	3	1	5	3	0	0	0	NA	0	0	0	0.22	0.22	0	NA	1	40	0	1
1	432	3939	1	2	2	0	0	0	1	2	1	180	3	2	1	1	1	7	0	0	0	15	2	2	3	2	5	2	0	0	0	3	1	1	1	0.22	0.22	1	0	1	40	2	2
1	434	3926	1	0.75	0	0	0	0	1	2	1	50	3	2	1	1	1	21	0	0	0	22	1	3	0	1	3	3	0	0	0	2	1	2	2	0.19	0.19	1	0	1	48	0	1
1	434	3927	1	0.75	0	0	0	0	0	0	0	0	3	2	1	1	1	NA	NA	NA	NA	20	2	3	0	2	3	2	0	0	0	NA	0	0	0	0.19	0.19	0	NA	1	48	2	2
1	434	3929	1	0.75	0	0	0	0	0	0	0	0	3	2	1	1	1	NA	NA	NA	NA	16	3	3	0	3	3	1	0	0	0	NA	0	0	0	0.19	0.19	0	NA	1	48	0	3
1	438	3463	1	1.25	2	0	0	0	1	2	1	200	1	1	1	1	1	11	0	0	0	20	1	2	2	1	4	3	0	0	0	2	1	1	1	0.21	0.21	1	0	1	65	0	1
1	438	3464	1	1.25	2	0	0	0	0	0	0	0	1	1	1	1	1	NA	NA	NA	NA	15	2	2	2	2	4	2	0	0	0	NA	0	0	0	0.21	0.21	0	NA	1	65	2	2
1	440	3480	1	1.25	4	0.25	1	1	0	0	0	0	3	2	1	1	1	NA	NA	NA	NA	21	1	4	4	1	8	3	0	0	0	NA	0	0	0	0.11	0.36	0	NA	1	60	0	1
1	440	3481	1	1.25	4	0	0	0	0	0	0	0	3	2	1	1	1	NA	NA	NA	NA	19	2	4	4	2	8	2	0	0	0	NA	0	0	0	0.11	0.11	0	NA	1	60	2	2
1	440	3482	1	1.25	4	0	0	0	0	0	0	0	3	2	1	1	1	NA	NA	NA	NA	17	3	4	4	3	8	2	0	0	0	NA	0	0	0	0.11	0.11	0	NA	1	60	3	3
1	440	3483	1	1.25	4	0	0	0	1	2	1	60	3	2	1	1	1	1	0	0	0	15	4	4	4	4	8	2	0	0	0	2	1	1	1	0.11	0.11	1	0	1	60	4	4
1	441	3497	1	3	2	0.75	1	1	0	0	0	0	3	2	1	1	1	NA	NA	NA	NA	25	1	3	2	1	5	3	0	0	0	NA	0	0	0	0.33	1.08	0	NA	0	NA	0	1
1	441	3498	1	3	2	0	0	0	1	2	1	250	3	2	1	1	1	5	0	0	0	20	2	3	2	2	5	2	0	0	0	1	1	1	1	0.33	0.33	1	0	0	NA	2	2
1	441	3494	1	3	2	0	0	0	0	0	0	0	3	2	1	1	1	NA	NA	NA	NA	16	3	3	2	3	5	2	0	0	0	NA	0	0	0	0.33	0.33	0	NA	0	NA	3	3
1	442	3499	1	2	0	0	0	0	0	0	0	0	3	2	1	1	1	NA	NA	NA	NA	25	1	5	0	1	5	3	0	0	0	NA	0	0	0	0.33	0.33	0	NA	0	47	0	1
1	442	3500	1	2	0	0	0	0	0	0	0	0	3	2	1	1	1	NA	NA	NA	NA	23	2	5	0	2	5	2	0	0	0	NA	0	0	0	0.33	0.33	0	NA	0	47	2	2
1	442	3501	1	2	0	0	0	0	0	0	0	0	3	2	1	1	1	NA	NA	NA	NA	21	3	5	0	3	5	2	0	0	0	NA	0	0	0	0.33	0.33	0	NA	0	47	3	3
1	442	3502	1	2	0	0	0	0	0	0	0	0	3	2	1	1	1	NA	NA	NA	NA	19	4	5	0	4	5	2	0	0	0	NA	0	0	0	0.33	0.33	0	NA	0	47	4	4
1	442	3504	1	2	0	0	0	0	1	2	1	140	3	2	1	1	1	1	0	0	0	15	5	5	0	5	5	1	0	0	0	1	1	1	1	0.33	0.33	1	0	0	47	0	5
1	443	3505	1	NA	0	NA	NA	NA	1	2	1	650	3	2	1	1	1	1	0	0	0	21	1	1	0	1	1	4	0	0	0	1	1	1	1	0	NA	1	0	0	NA	0	1
1	446	3664	1	3	0	0	0	0	0	0	0	0	3	2	1	1	1	NA	NA	NA	NA	25	1	3	0	1	3	3	0	0	0	NA	0	0	0	0.6	0.6	0	NA	1	35	0	1
1	446	3665	1	3	0	0	0	0	0	0	0	0	3	2	1	1	1	NA	NA	NA	NA	22	2	3	0	2	3	2	0	0	0	NA	0	0	0	0.6	0.6	0	NA	1	35	2	2
1	446	3668	1	3	0	0	0	0	1	2	1	300	3	2	1	1	1	7	0	0	0	19	3	3	0	3	3	1	0	0	0	2	1	1	1	0.6	0.6	1	0	1	35	0	3
1	450	3728	1	3	4	0	0	0	0	0	0	0	1	1	1	1	1	NA	NA	NA	NA	20	1	2	3	1	5	3	0	0	0	NA	0	0	0	0.43	0.43	0	NA	1	50	0	1
1	450	3731	1	3	4	0	0	0	1	2	1	85	1	1	1	1	1	1	0	0	0	18	2	2	3	2	5	2	0	0	0	1	1	1	1	0.43	0.43	1	0	1	50	2	2
1	452	3716	1	1.5	3	0.25	1	1	0	0	0	0	1	1	1	1	1	NA	NA	NA	NA	19	1	3	2	1	5	3	0	0	0	NA	0	0	0	0.05	0.3	0	NA	1	45	0	1
1	452	3717	1	1.5	3	0.13	1	0.13	1	2	1	62	1	1	1	1	1	1	0	0	0	17	2	3	2	2	5	2	0	0	0	3	1	2	2	0.05	0.18	1	0	1	45	2	2
1	452	3718	1	1.5	3	0	0	0	0	0	0	0	1	1	1	1	1	NA	NA	NA	NA	15	3	3	2	3	5	2	0	0	0	NA	0	0	0	0.05	0.05	0	NA	1	45	3	3
1	454	3692	2	6	2	0	0	0	1	2	1	220	3	2	1	1	1	NA	NA	NA	NA	28	1	3	1	1	4	3	0	0	0	NA	1	1	1	0.66	0.66	0	NA	1	60	0	1
1	454	3695	2	6	2	0	0	0	1	2	1	180	3	2	1	1	1	1	0	0	0	20	2	3	1	2	4	2	0	0	0	3	1	1	1	0.66	0.66	1	0	1	60	2	2
1	454	3697	2	6	2	0	0	0	0	0	0	0	3	2	1	1	1	NA	NA	NA	NA	16	3	3	1	3	4	2	0	0	0	NA	0	0	0	0.66	0.66	0	NA	1	60	3	3
1	456	3670	1	0.75	1	0	0	0	0	0	0	0	1	1	1	1	1	NA	NA	NA	NA	24	1	5	1	1	6	3	0	0	0	NA	0	0	0	0.07	0.07	0	NA	1	66	0	1
1	456	3671	1	0.75	1	0	0	0	0	0	0	0	1	1	1	1	1	NA	NA	NA	NA	22	2	5	1	2	6	2	0	0	0	NA	0	0	0	0.07	0.07	0	NA	1	66	2	2
1	456	3672	1	0.75	1	0.25	1	1	0	0	0	0	1	1	1	1	1	NA	NA	NA	NA	20	3	5	1	3	6	2	0	0	0	NA	0	0	0	0	0.25	0	NA	1	66	3	3
1	456	3673	1	0.75	1	0	0	0	0	0	0	0	1	1	1	1	1	NA	NA	NA	NA	18	4	5	1	4	6	2	0	0	0	NA	0	0	0	0.07	0.07	0	NA	1	66	4	4
1	456	3674	1	0.75	1	0	0	0	1	2	1	60	1	1	1	1	1	180	0	0	0	16	5	5	1	5	6	2	0	0	0	1	1	2	2	0.07	0.07	1	0	1	66	5	5
1	459	3790	1	1.5	2	NA	NA	NA	1	2	1	94	3	2	1	1	1	1	0	0	0	18	1	1	1	1	2	3	0	0	0	3	1	2	2	0.3	NA	1	0	1	45	0	1
1	460	3801	1	NA	1	NA	NA	NA	1	2	1	97	3	2	1	1	1	1825	0	0	0	28	1	2	0	1	2	3	0	0	0	0	1	2	2	0	NA	1	0	0	47	0	1
1	460	3802	1	NA	1	NA	NA	NA	0	0	0	0	3	2	1	1	1	NA	NA	NA	NA	26	2	2	0	2	2	1	0	0	0	NA	0	0	0	0	NA	0	NA	0	47	0	2
1	461	3803	2	3	3	0	0	0	1	2	1	127	3	2	1	1	1	NA	NA	NA	NA	20	1	3	5	1	8	3	0	0	0	NA	1	1	1	0.38	0.38	0	NA	1	60	0	1
1	461	3804	2	3	3	0	0	0	1	2	1	87	3	2	1	1	1	1	0	0	0	18	2	3	5	2	8	2	0	0	0	1	1	2	2	0.38	0.38	1	0	1	60	2	2
1	461	3805	2	3	3	0	0	0	0	0	0	0	3	2	1	1	1	NA	NA	NA	NA	16	3	3	5	3	8	2	0	0	0	NA	0	0	0	0.38	0.38	0	NA	1	60	3	3
1	463	3822	1	1.25	2	0.5	1	1	0	0	0	0	3	2	1	1	1	NA	NA	NA	NA	24	1	3	0	1	3	3	0	0	0	NA	0	0	0	0.18	0.68	0	NA	1	49	0	1
1	463	3823	1	1.25	2	0	0	0	0	0	0	0	3	2	1	1	1	NA	NA	NA	NA	22	2	3	0	2	3	2	0	0	0	NA	0	0	0	0.18	0.18	0	NA	1	49	2	2
1	463	3825	1	1.25	2	0	0	0	1	2	1	90	3	2	1	1	1	150	0	0	0	18	3	3	0	3	3	1	0	0	0	3	1	1	1	0.18	0.18	1	1	1	49	0	3
1	464	3829	1	2	2	0.25	1	1	0	0	0	0	3	2	1	1	1	NA	NA	NA	NA	56	1	3	0	1	3	3	0	0	0	NA	0	0	0	0.21	0.46	0	NA	0	96	0	1
1	464	3830	1	2	2	0.25	1	1	0	0	0	0	3	2	1	1	1	NA	NA	NA	NA	54	2	3	0	2	3	2	0	0	0	NA	0	0	0	0.21	0.46	0	NA	0	96	2	2
1	464	3831	1	2	2	0.25	1	1	1	2	1	115	3	2	1	1	1	15	0	1	1	52	3	3	0	3	3	1	0	0	0	0	1	2	2	0.21	0.46	1	0	0	96	0	3
1	465	3835	1	1	2	NA	NA	NA	1	2	1	112	3	2	1	1	1	1	0	0	0	21	1	1	0	1	1	4	0	0	0	3	1	1	1	0	NA	1	0	0	96	0	1
1	468	3904	1	5	4	0	0	0	1	2	1	200	1	1	1	1	1	90	0	0	0	20	1	4	4	1	8	3	0	0	0	2	1	1	1	0.5	0.5	1	0	1	45	0	1
1	468	3906	1	5	4	0	0	0	0	0	0	0	1	1	1	1	1	NA	NA	NA	NA	16	2	4	4	2	8	2	0	0	0	NA	0	0	0	0.5	0.5	0	NA	1	45	2	2
1	469	3897	1	0.5	1	0	0	0	1	2	1	62	1	1	2	2	2	3	0	0	0	15	1	1	4	1	5	3	0	0	0	1	1	2	2	0.07	0.07	1	0	1	47	0	1
1	470	3888	1	3	4	0	0	0	0	0	0	0	1	1	1	1	1	NA	NA	NA	NA	27	1	4	0	1	4	3	0	0	0	NA	0	0	0	0.07	0.07	0	NA	1	60	0	1
1	470	3891	1	3	4	0	0	0	1	2	1	120	1	1	1	1	1	4	0	0	0	21	2	4	0	2	4	2	0	0	0	1	1	2	2	0.07	0.07	1	0	1	60	2	2
1	470	3892	1	3	4	0	0	0	0	0	0	0	1	1	1	1	1	NA	NA	NA	NA	19	3	4	0	3	4	2	0	0	0	NA	0	0	0	0.07	0.07	0	NA	1	60	3	3
1	470	3893	1	3	4	0.5	1	1	0	0	0	0	1	1	1	1	1	NA	NA	NA	NA	17	4	4	0	4	4	1	0	0	0	NA	0	0	0	0	0.5	0	NA	1	60	0	4
1	472	3876	1	5	2	0	0	0	1	2	1	150	1	1	1	1	1	1	0	0	0	18	1	2	2	1	4	3	0	0	0	1	1	2	2	1	1	1	0	1	52	0	1
1	472	3877	1	5	2	0	0	0	0	0	0	0	1	1	1	1	1	NA	NA	NA	NA	16	2	2	2	2	4	2	0	0	0	NA	0	0	0	1	1	0	NA	1	52	2	2
1	473	3864	3	3	2	0	0	0	1	2	1	700	1	1	1	1	1	NA	NA	NA	NA	26	1	5	3	1	8	3	0	0	0	NA	1	1	1	0.3	0.3	0	NA	1	46	0	1
1	473	3866	3	3	2	0	0	0	1	2	1	172	1	1	1	1	1	NA	NA	NA	NA	22	2	5	3	2	8	2	0	0	0	NA	1	1	1	0.3	0.3	0	NA	1	46	2	2
1	473	3867	3	3	2	0	0	0	1	2	1	172	1	1	1	1	1	7	0	0	0	20	3	5	3	3	8	2	0	0	0	3	1	1	1	0.3	0.3	1	0	1	46	3	3
1	473	3868	3	3	2	0	0	0	0	0	0	0	1	1	1	1	1	NA	NA	NA	NA	18	4	5	3	4	8	2	0	0	0	NA	0	0	0	0.3	0.3	0	NA	1	46	4	4
1	473	3869	3	3	2	0	0	0	0	0	0	0	1	1	1	1	1	NA	NA	NA	NA	16	5	5	3	5	8	2	0	0	0	NA	0	0	0	0.3	0.3	0	NA	1	46	5	5
1	474	3855	1	2	2	0.5	1	1	0	0	0	0	1	1	1	1	1	NA	NA	NA	NA	29	1	4	1	1	5	3	0	0	0	NA	0	0	0	0	0.5	0	NA	1	46	0	1
1	474	3856	1	2	2	0	0	0	0	0	0	0	1	1	1	1	1	NA	NA	NA	NA	27	2	4	1	2	5	2	0	0	0	NA	0	0	0	0.5	0.5	0	NA	1	46	2	2
1	474	3857	1	2	2	0.5	1	1	0	0	0	0	1	1	1	1	1	NA	NA	NA	NA	25	3	4	1	3	5	2	0	0	0	NA	0	0	0	0	0.5	0	NA	1	46	3	3
1	474	3860	1	2	2	0	0	0	1	2	1	172	1	1	1	1	1	4	0	0	0	19	4	4	1	4	5	2	0	0	0	3	1	1	1	0.5	0.5	1	0	1	46	4	4
1	475	3846	2	0.5	2	0	0	0	0	0	0	0	3	2	1	1	1	NA	NA	NA	NA	28	1	4	0	1	4	3	0	0	0	NA	0	0	0	0.13	0.13	0	NA	1	80	0	1
1	475	3848	2	0.5	2	0	0	0	1	2	1	NA	3	2	1	1	1	NA	NA	NA	NA	24	2	4	0	2	4	2	0	0	0	NA	1	2	2	0.13	0.13	0	NA	1	80	2	2
1	475	3850	2	0.5	2	0	0	0	1	2	1	92	3	2	1	1	1	30	0	0	0	20	3	4	0	3	4	2	0	0	0	1	1	2	2	0.13	0.13	1	0	1	80	3	3
1	475	3851	2	0.5	2	0	0	0	0	0	0	0	3	2	1	1	1	NA	NA	NA	NA	18	4	4	0	4	4	1	0	0	0	NA	0	0	0	0.13	0.13	0	NA	1	80	0	4
1	482	3263	1	0.75	2	0.25	1	1	0	0	0	0	3	2	1	1	1	NA	NA	NA	NA	24	1	2	0	1	2	3	0	0	0	NA	0	0	0	0	0.25	0	NA	1	50	0	1
1	482	3266	1	0.75	2	NA	NA	NA	1	2	1	220	3	2	1	1	1	3	0	0	0	18	2	2	0	2	2	1	0	0	0	3	1	2	2	0.07	NA	1	0	1	50	0	2
1	483	3257	1	3	2	NA	NA	NA	1	2	1	40	1	1	1	1	1	1	0	0	0	20	1	1	1	1	2	3	0	0	0	1	1	2	2	0.5	NA	1	0	1	40	0	1
1	485	3244	1	0.75	6	0	0	0	0	0	0	0	1	1	1	1	1	NA	NA	NA	NA	32	1	4	0	1	4	3	0	0	0	NA	0	0	0	0.18	0.18	0	NA	1	55	0	1
1	485	3245	1	0.75	6	0	0	0	0	0	0	0	1	1	1	1	1	NA	NA	NA	NA	30	2	4	0	2	4	2	0	0	0	NA	0	0	0	0.18	0.18	0	NA	1	55	2	2
1	485	3246	1	0.75	6	0	0	0	0	0	0	0	1	1	1	1	1	NA	NA	NA	NA	28	3	4	0	3	4	2	0	0	0	NA	0	0	0	0.18	0.18	0	NA	1	55	3	3
1	485	3247	1	0.75	6	0	0	0	1	2	1	440	1	1	1	1	1	60	0	0	0	24	4	4	0	4	4	1	0	0	0	1	1	1	1	0.18	0.18	1	1	1	55	0	4
1	486	3241	1	2	4	0	0	0	1	2	1	75	1	1	3	2	2	60	0	0	0	24	1	3	0	1	3	3	0	0	0	3	1	1	1	0.67	0.67	1	1	1	60	0	1
1	486	3242	1	2	4	0	0	0	0	0	0	0	1	1	3	2	2	NA	NA	NA	NA	20	2	3	0	2	3	2	0	0	0	NA	0	0	0	0.67	0.67	0	NA	1	60	2	2
1	486	3243	1	2	4	0	0	0	0	0	0	0	1	1	3	2	2	NA	NA	NA	NA	16	3	3	0	3	3	1	0	0	0	NA	0	0	0	0.67	0.67	0	NA	1	60	0	3
1	487	3237	1	4	6	NA	NA	NA	1	2	1	60	1	1	2	2	2	180	0	0	0	19	1	1	1	1	2	3	0	0	0	2	1	2	2	1	NA	1	1	1	42	0	1
1	488	3304	1	4	0	0	0	0	0	0	0	0	3	2	1	1	1	NA	NA	NA	NA	32	1	4	0	1	4	3	0	0	0	NA	0	0	0	0	0	0	NA	1	50	0	1
1	488	3343	1	4	0	0	0	0	0	0	0	0	3	2	1	1	1	NA	NA	NA	NA	30	2	4	0	2	4	2	0	0	0	NA	0	0	0	0	0	0	NA	1	50	2	2
1	488	3301	1	4	0	0	0	0	0	0	0	0	3	2	1	1	1	NA	NA	NA	NA	28	3	4	0	3	4	2	0	0	0	NA	0	0	0	0	0	0	NA	1	50	3	3
1	488	3303	1	4	0	0	0	0	1	2	1	175	3	2	1	1	1	4	0	0	0	22	4	4	0	4	4	1	0	0	0	2	1	1	1	0	0	1	0	1	50	0	4
1	492	3367	2	1.75	4	0	0	0	1	2	1	20	3	2	1	1	1	NA	NA	NA	NA	28	1	4	0	1	4	3	0	0	0	NA	1	1	1	0.34	0.34	0	NA	1	50	0	1
1	492	3369	2	1.75	4	0.25	1	1	0	0	0	0	3	2	1	1	1	NA	NA	NA	NA	24	2	4	0	2	4	2	0	0	0	NA	0	0	0	0.09	0.34	0	NA	1	50	2	2
1	492	3370	2	1.75	4	0.25	1	1	0	0	0	0	3	2	1	1	1	NA	NA	NA	NA	22	3	4	0	3	4	2	0	0	0	NA	0	0	0	0.09	0.34	0	NA	1	50	3	3
1	492	3371	2	1.75	4	0	0	0	1	2	1	65	3	2	1	1	1	2	0	0	0	20	4	4	0	4	4	1	0	0	0	3	1	2	2	0.34	0.34	1	0	1	50	0	4
1	496	3516	1	1	1	0.25	1	1	0	0	0	0	3	2	1	1	1	NA	NA	NA	NA	31	1	4	0	1	4	3	0	0	0	NA	0	0	0	0	0.25	0	NA	0	104	0	1
1	496	3517	1	1	1	0.25	1	1	0	0	0	0	3	2	1	1	1	NA	NA	NA	NA	29	2	4	0	2	4	2	0	0	0	NA	0	0	0	0	0.25	0	NA	0	104	2	2
1	496	3518	1	1	1	0	0	0	0	0	0	0	3	2	1	1	1	NA	NA	NA	NA	27	3	4	0	3	4	2	0	0	0	NA	0	0	0	0.17	0.17	0	NA	0	104	3	3
1	496	3523	1	1	1	0	0	0	1	2	1	50	3	2	1	1	1	90	0	0	0	18	4	4	0	4	4	1	0	0	0	1	1	1	1	0.17	0.17	1	0	0	104	0	4
1	497	3524	1	4	8	2	1	1	0	0	0	0	3	2	1	1	1	NA	NA	NA	NA	22	1	3	0	1	3	3	0	0	0	NA	0	0	0	0.21	2.21	0	NA	1	50	0	1
1	497	3525	1	4	8	0.5	1	1	0	0	0	0	3	2	1	1	1	NA	NA	NA	NA	17	2	3	0	2	3	2	0	0	0	NA	0	0	0	0.21	0.71	0	NA	1	50	2	2
1	497	3526	1	4	8	0	0	0	1	2	1	250	3	2	1	1	1	1	0	0	0	16	3	3	0	3	3	1	0	0	0	1	1	3	3	0.21	0.21	1	0	1	50	0	3
1	504	3600	1	3	8	0.25	1	1	0	0	0	0	3	2	1	1	1	NA	NA	NA	NA	25	1	5	3	1	8	3	0	0	0	NA	0	0	0	0.23	0.48	0	NA	1	70	0	1
1	504	3601	1	3	8	0.25	1	1	0	0	0	0	3	2	1	1	1	NA	NA	NA	NA	22	2	5	3	2	8	2	0	0	0	NA	0	0	0	0.23	0.48	0	NA	1	70	2	2
1	504	3608	1	3	8	0.25	1	1	0	0	0	0	3	2	1	1	1	NA	NA	NA	NA	20	3	5	3	3	8	2	0	0	0	NA	0	0	0	0.23	0.48	0	NA	1	70	3	3
1	504	3604	1	3	8	0	0	0	1	2	1	200	3	2	1	1	1	120	0	0	0	17	4	5	3	4	8	2	0	0	0	2	1	2	2	0.23	0.23	1	0	1	70	4	4
1	504	3609	1	3	8	0	0	0	0	0	0	0	3	2	1	1	1	NA	NA	NA	NA	15	5	5	3	5	8	2	0	0	0	NA	0	0	0	0.23	0.23	0	NA	1	70	5	5
2	2	3170	1	1	2	1	1	1	0	0	0	0	1	1	1	1	1	NA	NA	NA	NA	23	1	7	0	1	7	3	1	0	0	NA	0	0	0	0	1	0	NA	1	65	0	1
2	2	3171	1	1	2	0	0	0	1	2	1	200	1	1	1	1	1	30	0	0	0	22	2	7	0	2	7	2	1	0	0	3	1	1	1	0	0	1	0	1	65	2	2
2	2	3172	1	1	2	0	0	0	0	0	0	0	1	1	1	1	1	NA	NA	NA	NA	21	3	7	0	3	7	2	1	0	0	NA	0	0	0	0	0	0	NA	1	65	3	3
2	2	3173	1	1	2	0	0	0	0	0	0	0	1	1	1	1	1	NA	NA	NA	NA	20	4	7	0	4	7	2	1	0	0	NA	0	0	0	0	0	0	NA	1	65	4	4
2	2	3174	1	1	2	0	0	0	0	0	0	0	1	1	1	1	1	NA	NA	NA	NA	18	5	7	0	5	7	2	1	0	0	NA	0	0	0	0	0	0	NA	1	65	5	5
2	2	3175	1	1	2	0	0	0	0	0	0	0	1	1	1	1	1	NA	NA	NA	NA	17	6	7	0	6	7	2	1	0	0	NA	0	0	0	0	0	0	NA	1	65	6	6
2	2	3177	1	1	2	0	0	0	0	0	0	0	1	1	1	1	1	NA	NA	NA	NA	15	7	7	0	7	7	1	1	0	0	NA	0	0	0	0	0	0	NA	1	65	0	7
2	5	3191	3	1	3	0	0	0	1	2	1	300	1	1	1	1	2	NA	NA	NA	NA	29	1	5	0	1	5	3	1	0	0	NA	1	1	1	0.16	0.16	0	NA	1	55	0	1
2	5	3192	3	1	3	0	0	0	1	2	1	400	1	1	1	1	2	NA	NA	NA	NA	27	2	5	0	2	5	2	1	0	0	NA	1	1	1	0.16	0.16	0	NA	1	55	2	2
2	5	3193	3	1	3	0	0	0	1	3	0	200	1	1	1	1	2	NA	NA	NA	NA	25	3	5	0	3	5	2	1	0	0	NA	1	2	0	0.16	0.16	0	NA	1	55	3	3
2	5	3194	3	1	3	0	0	0	1	2	1	300	1	1	1	1	2	240	0	0	0	23	4	5	0	4	5	2	1	0	0	3	1	1	1	0.16	0.16	1	1	1	55	4	4
2	5	3196	3	1	3	0	0	0	0	0	0	0	1	1	1	1	2	NA	NA	NA	NA	17	5	5	0	5	5	1	1	0	0	NA	0	0	0	0.16	0.16	0	NA	1	55	0	5
2	6	3198	3	5	2	0	0	0	1	2	1	200	1	1	1	1	1	NA	NA	NA	NA	25	1	3	1	7	4	3	1	1	1	NA	1	1	1	0.83	0.83	0	NA	1	56	0	1
2	6	3200	3	5	2	0	0	0	1	2	1	100	1	1	1	1	1	NA	NA	NA	NA	20	2	3	1	6	4	2	1	1	1	NA	1	1	1	0.83	0.83	0	NA	1	56	2	2
2	6	3201	3	5	2	0	0	0	1	2	1	82	1	1	1	1	1	3	0	0	0	19	3	3	1	4	4	2	1	1	1	1	2	1	1	0.83	0.83	1	0	1	56	3	3
2	13	926	1	1	1	0.25	1	1	0	0	0	0	1	1	1	1	1	NA	NA	NA	NA	24	1	3	0	3	3	3	1	1	1	NA	0	0	0	0.142857	0.392857	0	NA	0	110	0	1
2	13	927	1	1	1	0.25	1	1	0	0	0	0	1	1	1	1	1	NA	NA	NA	NA	22	2	3	0	2	3	2	1	1	1	NA	0	0	0	0.142857	0.392857	0	NA	0	110	2	2
2	13	928	1	1	1	0.25	1	1	1	2	1	265	1	1	1	1	1	1	0	0	0	20	3	3	0	1	3	1	1	1	1	2	1	1	1	0.142857	0.392857	1	0	0	110	0	3
2	16	946	1	0	2	0	0	0	0	0	0	0	1	1	1	1	1	NA	NA	NA	NA	26	1	2	0	2	2	3	1	1	1	NA	0	0	0	0	0	0	NA	0	76	0	1
2	16	948	1	0	2	0	0	0	1	2	1	75	1	1	1	1	1	210	0	0	0	22	2	2	0	3	2	1	1	1	1	1	1	2	2	0	0	1	1	0	76	0	2
2	20	969	2	4	2	0.25	1	1	1	2	1	65	1	1	2	2	2	NA	NA	NA	NA	24	1	3	0	1	3	3	1	0	0	NA	1	2	2	0.09	0.34	0	NA	1	50	0	1
2	20	970	2	4	2	0.25	1	1	1	2	1	100	1	1	2	2	2	30	0	0	0	22	2	3	0	2	3	2	1	0	0	3	1	2	2	0.09	0.34	1	0	1	50	2	2
2	20	971	2	4	2	0.25	1	1	0	0	0	0	2	1	2	2	2	NA	NA	NA	NA	20	3	3	0	3	3	1	1	0	0	NA	0	0	0	0.09	0.34	0	NA	1	50	0	3
2	21	1116	4	0	0	0	0	0	1	2	1	25	1	1	1	1	1	NA	NA	NA	NA	30	1	4	0	1	4	3	1	0	0	NA	1	1	1	0	0	0	NA	1	55	0	1
2	21	1117	4	0	0	0	0	0	1	2	1	700	1	1	1	1	1	NA	NA	NA	NA	28	2	4	0	2	4	2	1	0	0	NA	1	1	1	0	0	0	NA	1	55	2	2
2	21	1118	4	0	0	0	0	0	1	2	1	30	1	1	1	1	1	NA	NA	NA	NA	26	3	4	0	3	4	2	1	0	0	NA	1	1	1	0	0	0	NA	1	55	3	3
2	21	1119	4	0	0	0	0	0	1	2	1	90	1	1	1	1	1	240	0	0	0	24	4	4	0	4	4	1	1	0	0	0	1	1	1	0	0	1	0	1	55	0	4
2	22	1109	1	1.5	2	0	0	0	0	0	0	0	1	1	1	1	1	NA	NA	NA	NA	28	1	3	0	1	3	3	1	1	1	NA	0	0	0	0.25	0.25	0	NA	1	54	0	1
2	22	1111	1	1.5	2	0	0	0	0	0	0	0	1	1	1	1	1	NA	NA	NA	NA	24	2	3	0	2	3	2	1	1	1	NA	0	0	0	0.25	0.25	0	NA	1	54	2	2
2	22	1112	1	1.5	2	0	0	0	1	2	1	135	1	1	1	1	1	120	0	0	0	22	3	3	0	3	3	1	1	1	1	3	1	2	2	0.25	0.25	1	0	1	54	0	3
2	25	1018	1	2	2	0	0	0	1	2	1	90	1	1	1	1	1	240	0	0	0	24	3	2	0	3	2	3	2	2	1	1	1	1	1	0.4	0.4	1	0	0	60	0	1
2	25	1019	1	2	2	0	0	0	0	0	0	0	1	1	1	1	1	NA	NA	NA	NA	22	4	2	0	4	2	1	2	2	1	NA	0	0	0	0.4	0.4	0	NA	0	60	0	2
2	26	1012	1	1	2	0	0	0	1	2	1	250	1	1	1	1	1	60	0	0	0	25	1	2	0	1	2	3	1	0	0	3	1	3	3	0.33	0.33	1	0	1	64	0	1
2	26	1013	1	1	2	0	0	0	0	0	0	0	1	1	1	1	1	NA	NA	NA	NA	23	2	2	0	2	2	1	1	0	0	NA	0	0	0	0.33	0.33	0	NA	1	64	0	2
2	27	1000	1	2	2	0.25	1	1	1	2	1	85	1	1	1	1	1	150	0	1	1	32	1	5	1	1	6	3	1	1	1	1	1	2	2	0	0.25	1	0	1	60	0	1
2	27	1001	1	2	2	0.25	1	1	0	0	0	0	1	1	1	1	1	NA	NA	NA	NA	30	2	5	1	2	6	2	1	1	1	NA	0	0	0	0	0.25	0	NA	1	60	2	2
2	27	1006	1	2	2	0.25	1	1	0	0	0	0	1	1	1	1	1	NA	NA	NA	NA	20	3	5	1	3	6	2	1	1	1	NA	0	0	0	0	0.25	0	NA	1	60	3	3
2	27	1007	1	2	2	0	0	0	0	0	0	0	1	1	1	1	1	NA	NA	NA	NA	18	4	5	1	4	6	2	1	1	1	NA	0	0	0	0.15	0.15	0	NA	1	60	4	4
2	27	1008	1	2	2	0	0	0	0	0	0	0	1	1	1	1	1	NA	NA	NA	NA	16	5	5	1	5	6	2	1	1	1	NA	0	0	0	0.15	0.15	0	NA	1	60	5	5
2	29	985	1	3	2	0	0	0	1	2	1	62	1	1	2	2	2	150	0	0	0	27	1	2	0	1	2	3	1	0	0	3	1	1	1	0.75	0.75	1	0	1	66	0	1
2	29	986	1	3	2	0	0	0	0	0	0	0	1	1	2	2	2	NA	NA	NA	NA	25	2	2	0	2	2	1	1	0	0	NA	0	0	0	0	0	0	NA	1	66	0	2
2	30	975	1	3.5	2	0	0	0	1	2	1	150	1	1	1	1	1	1460	0	0	0	22	1	2	1	1	3	3	1	0	0	2	1	1	1	0.7	0.7	1	0	1	42	0	1
2	30	976	1	3.5	2	0	0	0	0	0	0	0	1	1	1	1	1	NA	NA	NA	NA	20	2	2	1	2	3	2	1	0	0	NA	0	0	0	0.7	0.7	0	NA	1	42	2	2
2	31	224	1	1	0	0.25	1	1	0	0	0	0	3	2	1	1	1	NA	NA	NA	NA	30	1	4	0	1	4	3	1	0	0	NA	0	0	0	0.142857	0.392857	0	NA	1	90	0	1
2	31	225	1	1	0	0.5	1	1	0	0	0	0	3	2	1	1	1	NA	NA	NA	NA	28	2	4	0	2	4	2	1	0	0	NA	0	0	0	0.142857	0.642857	0	NA	1	90	2	2
2	31	227	1	1	0	0	0	0	0	0	0	0	3	2	1	1	1	NA	NA	NA	NA	24	3	4	0	3	4	2	1	0	0	NA	0	0	0	0.142857	0.142857	0	NA	1	90	3	3
2	31	230	1	1	0	0	0	0	1	2	1	100	3	2	1	1	1	150	0	0	0	18	4	4	0	4	4	1	1	0	0	1	1	2	2	0.142857	0.142857	1	1	1	90	0	4
2	32	212	1	3	2	0.25	1	1	1	2	1	170	3	2	1	1	1	60	0	1	1	35	1	8	0	1	8	3	1	1	1	1	1	3	3	0	0.25	1	1	1	45	0	1
2	32	213	1	3	2	0.25	1	1	0	0	0	0	3	2	1	1	1	NA	NA	NA	NA	33	2	8	0	2	8	2	1	1	1	NA	0	0	0	0	0.25	0	NA	1	45	2	2
2	32	214	1	3	2	0	0	0	0	0	0	0	3	2	1	1	1	NA	NA	NA	NA	31	3	8	0	3	8	2	1	1	1	NA	0	0	0	0	0	0	NA	1	45	3	3
2	32	215	1	3	2	0.25	1	1	1	3	0	700	3	2	1	1	1	NA	NA	NA	NA	29	4	8	0	4	8	2	1	1	1	NA	1	2	0	0	0.25	0	NA	1	45	4	4
2	32	216	1	3	2	0	0	0	1	3	0	90	3	2	1	1	1	NA	NA	NA	NA	27	5	8	0	5	8	2	1	1	1	NA	1	2	0	0	0	0	NA	1	45	5	5
2	32	217	1	3	2	0	0	0	0	0	0	0	3	2	1	1	1	NA	NA	NA	NA	25	6	8	0	6	8	2	1	1	1	NA	0	0	0	0	0	0	NA	1	45	6	6
2	32	218	1	3	2	0	0	0	0	0	0	0	3	2	1	1	1	NA	NA	NA	NA	23	7	8	0	7	8	2	1	1	1	NA	0	0	0	0	0	0	NA	1	45	7	7
2	32	219	1	3	2	0	0	0	0	0	0	0	3	2	1	1	1	NA	NA	NA	NA	22	8	8	0	8	8	1	1	1	1	NA	0	0	0	0	0	0	NA	1	45	0	8
2	33	211	1	2	4	0	0	0	1	2	1	200	3	2	1	1	1	60	0	0	0	29	4	1	0	4	1	4	3	3	1	1	1	1	1	0	0	1	0	0	57	0	1
2	36	185	1	3	0	0	0	0	0	0	0	0	3	2	1	1	1	NA	NA	NA	NA	28	1	6	0	1	6	3	2	2	1	NA	0	0	0	0	0	0	NA	0	61	0	1
2	36	186	1	3	0	0	0	0	0	0	0	0	3	2	1	1	1	NA	NA	NA	NA	26	2	6	0	2	6	2	2	2	1	NA	0	0	0	0	0	0	NA	0	61	2	2
2	36	187	1	3	0	0	0	0	0	0	0	0	3	2	1	1	1	NA	NA	NA	NA	24	3	6	0	3	6	2	2	2	1	NA	0	0	0	0	0	0	NA	0	61	3	3
2	36	188	1	3	0	0	0	0	0	0	0	0	3	2	1	1	1	NA	NA	NA	NA	22	4	6	0	4	6	2	2	2	1	NA	0	0	0	0	0	0	NA	0	61	4	4
2	36	189	1	3	0	0	0	0	0	0	0	0	3	2	1	1	1	NA	NA	NA	NA	20	5	6	0	5	6	2	2	2	1	NA	0	0	0	0	0	0	NA	0	61	5	5
2	36	190	1	3	0	0	0	0	1	2	1	150	3	2	1	1	1	8	0	0	0	18	6	6	0	6	6	1	2	2	1	1	1	2	2	0	0	1	1	0	61	0	6
2	37	170	2	1.25	1	0	0	0	1	2	1		3	2	1	1	1	NA	NA	NA	NA	24	2	4	6	2	10	3	2	2	1	NA	1	2	2	0.0961538	0.0961538	0	NA	1	48	0	1
2	37	172	2	1.25	1	0	0	0	0	0	0	0	3	2	1	1	1	NA	NA	NA	NA	20	4	4	6	4	10	2	2	2	1	NA	0	0	0	0.0961538	0.0961538	0	NA	1	48	2	2
2	37	173	2	1.25	1	0	0	0	1	2	1	180	3	2	1	1	1	2	0	0	0	18	5	4	6	5	10	2	2	2	1	3	1	2	2	0.0961538	0.0961538	1	0	1	48	3	3
2	37	181	2	1.25	1	0	0	0	0	0	0	0	3	2	1	1	1	NA	NA	NA	NA	16	6	4	6	6	10	2	2	2	1	NA	0	0	0	0.0961538	0.0961538	0	NA	1	48	4	4
2	38	161	1	0.75	1	0	0	0	1	2	1	180	3	2	1	1	1	7	0	0	0	19	1	3	1	1	4	3	1	0	0	3	1	1	1	0.107143	0.107143	1	0	1	60	0	1
2	38	162	1	0.75	1	0	0	0	0	0	0	0	3	2	1	1	1	NA	NA	NA	NA	17	2	3	1	2	4	2	1	0	0	NA	0	0	0	0.107143	0.107143	0	NA	1	60	2	2
2	38	163	1	0.75	1	0	0	0	0	0	0	0	3	2	1	1	1	NA	NA	NA	NA	15	3	3	1	3	4	2	1	0	0	NA	0	0	0	0.107143	0.107143	0	NA	1	60	3	3
2	49	96	1	2	0	0	0	0	1	2	1	130	3	2	1	1	1	1	0	0	0	26	1	3	0	1	3	3	1	1	1	1	1	1	1	0.285714	0.285714	1	0	1	57	0	1
2	49	98	1	2	0	0	0	0	0	0	0	0	3	2	1	1	1	NA	NA	NA	NA	22	2	3	0	2	3	2	1	1	1	NA	0	0	0	0.285714	0.285714	0	NA	1	57	2	2
2	49	99	1	2	0	0	0	0	0	0	0	0	3	2	1	1	1	NA	NA	NA	NA	20	3	3	0	3	3	1	1	1	1	NA	0	0	0	0.285714	0.285714	0	NA	1	57	0	3
2	50	92	1	2.5	2	0	0	0	0	0	0	0	3	2	1	1	1	NA	NA	NA	NA	26	1	2	0	1	2	3	2	1	1	NA	0	0	0	0.5	0.5	0	NA	1	52	0	1
2	50	94	1	2.5	2	0	0	0	1	2	1	150	3	2	1	1	1	210	0	0	0	20	2	2	0	3	2	1	2	1	1	3	1	2	2	2.5	2.5	1	1	1	52	0	2
2	52	242	1	3.5	2	0.5	1	1	0	0	0	0	1	1	1	1	1	NA	NA	NA	NA	26	1	2	0	1	2	3	1	0	0	NA	0	0	0	1.25	1.75	0	NA	1	70	0	1
2	52	243	1	3.5	2	0.5	1	1	1	2	1	150	1	1	1	1	1	4	0	1	1	24	2	2	0	2	2	1	1	0	0	3	1	2	2	1.25	1.75	1	0	1	70	0	2
2	61	297	1	2	2	0.25	1	1	0	0	0	0	1	1	1	1	1	NA	NA	NA	NA	26	1	5	0	1	5	3	1	0	0	NA	0	0	0	1.25	1.5	0	NA	1	51	0	1
2	61	296	1	2	2	0.25	1	1	0	0	0	0	1	1	1	1	1	NA	NA	NA	NA	23	2	5	0	2	5	2	1	0	0	NA	0	0	0	1.25	1.5	0	NA	1	51	2	2
2	61	300	1	2	2	0	0	0	0	0	0	0	1	1	1	1	1	NA	NA	NA	NA	22	3	5	0	3	5	2	1	0	0	NA	0	0	0	1.25	1.25	0	NA	1	51	3	3
2	61	299	1	2	2	0	0	0	1	2	1	100	1	1	1	1	1	4	0	0	0	20	4	5	0	4	5	2	1	0	0	3	1	1	1	1.25	1.25	1	0	1	51	4	4
2	61	298	1	2	2	0	0	0	0	0	0	0	1	1	1	1	1	NA	NA	NA	NA	18	5	5	0	5	5	1	1	0	0	NA	0	0	0	1.25	1.25	0	NA	1	51	0	5
2	63	281	1	3.5	2	0	0	0	1	2	1	310	1	1	1	1	1	1	0	0	0	21	1	1	1	1	2	3	3	1	1	4	1	1	1	0.4375	0.4375	1	0	1	55	0	1
2	64	278	1	1.5	0	0.5	1	1	0	0	0	0	1	1	1	1	1	NA	NA	NA	NA	22	1	3	4	1	7	3	2	1	1	NA	0	0	0	0	0.5	0	NA	0	52	0	1
2	64	277	1	1.5	0	0.5	1	1	0	0	0	0	1	1	1	1	1	NA	NA	NA	NA	20	2	3	4	2	7	2	2	1	1	NA	0	0	0	0	0.5	0	NA	0	52	2	2
2	64	276	1	1.5	0	0	0	0	1	2	1	17	1	1	1	1	1	30	0	0	0	18	3	3	4	3	7	2	2	1	1	1	1	1	1	0.33	0.33	1	0	0	52	3	3
2	67	259	2	0	2	0	0	0	1	2	1	250	1	1	1	1	1	NA	NA	NA	NA	30	1	6	0	1	6	3	1	1	1	NA	1	1	1	0	0	0	NA	1	60	0	1
2	67	258	2	0	2	0	0	0	1	2	1	250	1	1	1	1	1	1	0	0	0	29	2	6	0	2	6	2	1	1	1	1	1	1	1	0	0	1	0	1	60	2	2
2	67	257	2	0	2	0	0	0	0	0	0	0	1	1	1	1	1	NA	NA	NA	NA	27	3	6	0	3	6	2	1	1	1	NA	0	0	0	0	0	0	NA	1	60	3	3
2	67	255	2	0	2	0	0	0	0	0	0	0	1	1	1	1	1	NA	NA	NA	NA	23	4	6	0	4	6	2	1	1	1	NA	0	0	0	0	0	0	NA	1	60	4	4
2	67	253	2	0	2	0	0	0	0	0	0	0	1	1	1	1	1	NA	NA	NA	NA	18	6	6	0	6	6	2	1	1	1	NA	0	0	0	0	0	0	NA	1	60	5	5
2	67	252	2	0	2	0	0	0	0	0	0	0	1	1	1	1	1	NA	NA	NA	NA	16	7	6	0	7	6	1	1	1	1	NA	0	0	0	0	0	0	NA	1	60	0	6
2	71	322	2	1	0	0	0	0	1	2	1	160	3	2	1	1	1	150	0	0	0	20	1	3	0	1	3	3	1	0	0	2	1	1	1	0.33	0.33	1	1	0	NA	0	1
2	71	321	2	1	0	0	0	0	1	2	1	160	3	2	1	1	1	NA	NA	NA	NA	18	2	3	0	2	3	2	1	0	0	NA	1	1	1	0.33	0.33	0	NA	0	NA	2	2
2	71	320	2	1	0	0	0	0	0	0	0	0	3	2	1	1	1	NA	NA	NA	NA	16	3	3	0	3	3	1	1	0	0	NA	0	0	0	0.33	0.33	0	NA	0	NA	0	3
2	74	3432	1	1	4	1.25	1	1	0	0	0	0	3	2	1	1	1	NA	NA	NA	NA	26	1	5	0	1	5	3	1	0	0	NA	0	0	0	0.125	1.375	0	NA	0	57	0	1
2	74	3433	1	1	4	0.5	1	1	0	0	0	0	3	2	1	1	1	NA	NA	NA	NA	24	2	5	0	2	5	2	1	0	0	NA	0	0	0	0.125	0.625	0	NA	0	57	2	2
2	74	3434	1	1	4	0.25	1	1	0	0	0	0	3	2	1	1	1	NA	NA	NA	NA	22	3	5	0	3	5	2	1	0	0	NA	0	0	0	0.125	0.375	0	NA	0	57	3	3
2	74	3435	1	1	4	0.75	1	1	0	0	0	0	3	2	1	1	1	NA	NA	NA	NA	20	4	5	0	4	5	2	1	0	0	NA	0	0	0	0.125	0.875	0	NA	0	57	4	4
2	74	3436	1	1	4	0.25	1	1	1	2	1	300	3	2	1	1	1	3	0	0	0	18	5	5	0	5	5	1	1	0	0	1	1	1	1	0.125	0.375	1	0	0	57	0	5
2	75	3437	1	2	2	0	0	0	1	2	1	105	3	2	1	1	1	60	0	0	0	19	1	1	3	NA	4	3	6	2	1	3	1	3	3	0.33	0.33	1	0	1	65	0	1
2	77	2932	1	1	2	0	0	0	0	0	0	0	3	2	1	1	1	NA	NA	NA	NA	26	1	3	2	1	5	3	3	1	1	NA	0	0	0	0.12	0.12	0	NA	1	60	0	1
2	77	3413	1	1	2	0	0	0	0	0	0	0	3	2	1	1	1	NA	NA	NA	NA	22	2	3	2	2	5	2	3	1	1	NA	0	0	0	0.12	0.12	0	NA	1	60	2	2
2	77	3415	1	1	2	0	0	0	1	2	1	92	3	2	1	1	1	210	0	0	0	18	3	3	2	3	5	2	3	1	1	2	1	2	2	0.12	0.12	1	1	1	60	3	3
2	80	381	1	1.5	1	0	0	0	1	2	1	87	3	2	1	1	1	150	0	0	0	26	1	6	0	2	6	3	1	1	1	1	1	2	2	0.166667	0.166667	1	0	1	62	0	1
2	80	382	1	1.5	1	0	0	0	0	0	0	0	3	2	1	1	1	NA	NA	NA	NA	24	2	6	0	3	6	2	1	1	1	NA	0	0	0	0.166667	0.166667	0	NA	1	62	2	2
2	80	383	1	1.5	1	0	0	0	0	0	0	0	3	2	1	1	1	NA	NA	NA	NA	22	3	6	0	4	6	2	1	1	1	NA	0	0	0	0.166667	0.166667	0	NA	1	62	3	3
2	80	384	1	1.5	1	0	0	0	0	0	0	0	3	2	1	1	1	NA	NA	NA	NA	20	4	6	0	5	6	2	1	1	1	NA	0	0	0	0.166667	0.166667	0	NA	1	62	4	4
2	80	407	1	1.5	1	0	0	0	0	0	0	0	3	2	1	1	1	NA	NA	NA	NA	18	5	6	0	6	6	2	1	1	1	NA	0	0	0	0.166667	0.166667	0	NA	1	62	5	5
2	80	408	1	1.5	1	0	0	0	0	0	0	0	3	2	1	1	1	NA	NA	NA	NA	16	6	6	0	7	6	1	1	1	1	NA	0	0	0	0.166667	0.166667	0	NA	1	62	0	6
2	82	352	1	3	2	0.5	1	1	0	0	0	0	3	2	1	1	1	NA	NA	NA	NA	42	1	9	2	1	11	3	1	1	1	NA	0	0	0	0	0.5	0	NA	1	70	0	1
2	82	354	1	3	2	0	0	0	1	3	0	450	3	2	1	1	1	NA	NA	NA	NA	38	3	9	2	3	11	2	1	1	1	NA	1	1	0	0.178571	0.178571	0	NA	1	70	2	2
2	82	355	1	3	2	0.25	1	1	0	0	0	0	3	2	1	1	1	NA	NA	NA	NA	36	4	9	2	4	11	2	1	1	1	NA	0	0	0	0	0.25	0	NA	1	70	3	3
2	82	359	1	3	2	0	0	0	0	0	0	0	3	2	1	1	1	NA	NA	NA	NA	28	5	9	2	5	11	2	1	1	1	NA	0	0	0	0.178571	0.178571	0	NA	1	70	4	4
2	82	360	1	3	2	0	0	0	0	0	0	0	3	2	1	1	1	NA	NA	NA	NA	26	6	9	2	6	11	2	1	1	1	NA	0	0	0	0.178571	0.178571	0	NA	1	70	5	5
2	82	361	1	3	2	0	0	0	0	0	0	0	3	2	1	1	1	NA	NA	NA	NA	24	7	9	2	7	11	2	1	1	1	NA	0	0	0	0.178571	0.178571	0	NA	1	70	6	6
2	82	363	1	3	2	0	0	0	0	0	0	0	3	2	1	1	1	NA	NA	NA	NA	20	8	9	2	8	11	2	1	1	1	NA	0	0	0	0.178571	0.178571	0	NA	1	70	7	7
2	82	364	1	3	2	0	0	0	1	2	1	110	3	2	1	1	1	60	0	0	0	18	9	9	2	9	11	2	1	1	1	3	1	1	1	0.178571	0.178571	1	0	1	70	8	8
2	82	365	1	3	2	0	0	0	0	0	0	0	3	2	1	1	1	NA	NA	NA	NA	16	10	9	2	10	11	2	1	1	1	NA	0	0	0	0.178571	0.178571	0	NA	1	70	9	9
2	83	341	1	1.5	2	0	0	0	0	0	0	0	3	2	1	1	1	NA	NA	NA	NA	25	1	4	5	2	9	3	2	1	1	NA	0	0	0	0.0789474	0.0789474	0	NA	1	45	0	1
2	83	339	1	1.5	2	0	0	0	1	2	1	300	3	2	1	1	1	1	0	0	0	19	2	4	5	3	9	2	2	1	1	3	1	1	1	0.0789474	0.0789474	1	0	1	45	2	2
2	83	343	1	1.5	2	0	0	0	0	0	0	0	3	2	1	1	1	NA	NA	NA	NA	16	3	4	5	4	9	2	2	1	1	NA	0	0	0	0.0789474	0.0789474	0	NA	1	45	3	3
2	83	334	1	1.5	2	0	0	0	0	0	0	0	3	2	1	1	1	NA	NA	NA	NA	15	4	4	5	5	9	2	2	1	1	NA	0	0	0	0.0789474	0.0789474	0	NA	1	45	4	4
2	115	564	2	1	1	0.75	1	1	0	0	0	0	3	2	1	1	1	NA	NA	NA	NA	32	1	4	0	1	4	3	1	0	0	NA	0	0	0	0.2	0.95	0	NA	1	65	0	1
2	115	565	2	1	1	0.25	1	1	0	0	0	0	3	2	1	1	1	NA	NA	NA	NA	30	2	4	0	2	4	2	1	0	0	NA	0	0	0	0.2	0.45	0	NA	1	65	2	2
2	115	696	2	1	1	0.5	1	1	1	2	1	105	3	2	1	1	1	NA	NA	NA	NA	26	3	4	0	3	4	2	1	0	0	NA	1	3	3	0.2	0.7	0	NA	1	65	3	3
2	115	710	2	1	1	0.25	1	1	1	2	1	105	3	2	1	1	1	60	3	0	0	22	4	4	0	4	4	1	1	0	0	3	1	3	3	0.2	0.45	1	0	1	65	0	4
2	122	744	1	4	2	0	0	0	1	2	1	69	3	2	1	1	1	2	0	0	0	20	1	1	4	1	3	3	2	0	0	1	1	2	2	0.777778	0.777778	1	0	1	40	0	1
2	136	851	1	8	5	0	0	0	0	0	0	0	1	1	2	2	2	NA	NA	NA	NA	22	1	2	1	2	3	3	1	1	1	NA	0	0	0	1.45	1.45	0	NA	1	62	0	1
2	136	852	1	8	5	0	0	0	1	2	1	90	1	1	2	2	2	120	1	0	0	20	2	2	1	3	3	2	1	1	1	2	1	2	2	1.45	1.45	1	0	1	62	2	2
2	138	862	1	1	0	0	0	0	1	2	1	118	3	2	1	1	1	730	2	1	1	22	1	1	3	1	4	3	2	0	0	1	1	1	1	0.142857	0.142857	1	0	1	38	0	1
2	139	1065	4	1.5	NA	1.5	1	1	1	2	1	300	3	2	1	1	1	NA	NA	NA	NA	35	1	5	0	2	5	3	2	2	1	NA	1	2	2	0	1.5	0	NA	0	56	0	1
2	139	1066	4	1.5	NA	1.5	1	1	1	4	0	1000	3	2	1	1	1	NA	NA	NA	NA	32	2	5	0	3	5	2	2	2	1	NA	1	2	0	0	1.5	0	NA	0	56	2	2
2	139	1067	4	1.5	NA	0.75	1	1	1	2	1	300	3	2	1	1	1	NA	NA	NA	NA	30	3	5	0	4	5	2	2	2	1	NA	1	2	2	0	0.75	0	NA	0	56	3	3
2	139	1069	4	1.5	NA	0.25	1	1	1	2	1	675	3	2	1	1	1	NA	NA	NA	NA	27	4	5	0	5	5	2	2	2	1	NA	3	2	2	0	0.25	0	NA	0	56	4	4
2	139	1071	4	1.5	NA	0.25	1	1	1	2	1	275	3	2	1	1	1	90	2	0	0	22	5	5	0	6	5	1	2	2	1	0	3	2	2	0.25	0.5	1	0	0	56	0	5
2	140	1048	3	4	2	0	0	0	1	2	1	100	3	2	1	1	1	NA	NA	NA	NA	39	1	6	0	1	6	3	2	1	1	NA	1	1	1	0.285714	0.285714	0	NA	0	51	0	1
2	140	1050	3	4	2	0.5	1	1	0	0	0	0	3	2	1	1	1	NA	NA	NA	NA	37	2	6	0	2	6	2	2	1	1	NA	0	0	0	0.785714	1.28571	0	NA	0	51	2	2
2	140	1052	3	4	2	0	0	0	1	2	1	250	3	2	1	1	1	NA	NA	NA	NA	34	3	6	0	4	6	2	2	1	1	NA	1	1	1	0.29	0.29	0	NA	0	51	3	3
2	140	1053	3	4	2	0	0	0	0	0	0	0	3	2	1	1	1	NA	NA	NA	NA	33	4	6	0	5	6	2	2	1	1	NA	0	0	0	0.29	0.29	0	NA	0	51	4	4
2	140	1049	3	4	2	0	0	0	0	0	0	0	3	2	1	1	1	NA	NA	NA	NA	30	5	6	0	6	6	2	2	1	1	NA	0	0	0	0.285714	0.285714	0	NA	0	51	5	5
2	140	1058	3	4	2	0	0	0	1	2	1	160	3	2	1	1	1	1095	4	1	1	28	6	6	0	7	6	1	2	1	1	1	1	1	1	0.29	0.29	1	1	0	51	0	6
2	143	989	1	3	1	0	0	0	1	2	1	175	3	2	1	1	1	1460	4	0	0	21	1	1	0	1	1	4	1	0	0	2	1	1	1	0.75	0.75	1	1	1	45	0	1
2	144	890	1	4	8	0.75	1	1	1	2	1	105	3	2	1	1	1	850	3	1	1	33	2	3	0	2	3	3	2	1	1	2	1	1	1	0.333333	1.08333	1	0	1	72	0	1
2	144	892	1	4	8	1	1	1	0	0	0	0	3	2	1	1	1	NA	NA	NA	NA	21	3	3	0	3	3	2	2	1	1	NA	0	0	0	0.333333	1.33333	0	NA	1	72	2	2
2	144	893	1	4	8	0	0	0	0	0	0	0	3	2	1	1	1	NA	NA	NA	NA	18	4	3	0	4	3	1	2	1	1	NA	0	0	0	0.333333	0.333333	0	NA	1	72	0	3
2	146	81	1	2	4	0	0	0	0	0	0	0	3	2	1	1	1	NA	NA	NA	NA	21	1	2	3	2	5	3	3	1	1	NA	0	0	0	0.125	0.125	0	NA	1	50	0	1
2	146	82	1	2	4	0	0	0	1	2	1	80	3	2	1	1	1	60	3	0	0	19	2	2	3	3	5	2	3	1	1	1	4	2	2	0.125	0.125	1	0	1	50	2	2
2	150	1335	1	3	2	0	0	0	1	2	1	50	3	2	1	1	1	14	0	0	0	28	1	3	1	1	4	3	1	0	0	1	1	1	1	0.428571	0.428571	1	0	1	49	0	1
2	150	1337	1	3	2	0	0	0	0	0	0	0	3	2	1	1	1	NA	NA	NA	NA	24	2	3	1	2	4	2	1	0	0	NA	0	0	0	0.428571	0.428571	0	NA	1	49	2	2
2	150	1340	1	3	2	0	0	0	0	0	0	0	3	2	1	1	1	NA	NA	NA	NA	18	3	3	1	3	4	2	1	0	0	NA	0	0	0	0.428571	0.428571	0	NA	1	49	3	3
2	161	1151	2	2	2	0	0	0	0	0	0	0	3	2	1	1	1	NA	NA	NA	NA	27	1	4	0	2	4	3	3	2	1	NA	0	0	0	0.166667	0.166667	0	NA	0	68	0	1
2	161	1152	2	2	2	0	0	0	1	2	1	175	3	2	1	1	1	60	0	0	0	25	2	4	0	3	4	2	3	2	1	3	1	1	1	0.416667	0.416667	1	0	0	68	2	2
2	161	1154	2	2	2	0	0	0	0	0	0	0	3	2	1	1	1	NA	NA	NA	NA	21	3	4	0	4	4	2	3	2	1	NA	0	0	0	0.416667	0.416667	0	NA	0	68	3	3
2	161	1155	2	2	2	0	0	0	1	2	1	172	3	2	1	1	1	NA	NA	NA	NA	19	4	4	0	5	4	1	3	2	1	NA	1	1	1	0.416667	0.416667	0	NA	0	68	0	4
2	178	1537	1	3	2	0	0	0	0	0	0	0	3	2	1	1	1	NA	NA	NA	NA	45	1	8	0	1	8	3	2	1	1	NA	0	0	0	0.25	0.25	0	NA	1	85	0	1
2	178	1538	1	3	2	0	0	0	0	0	0	0	3	2	1	1	1	NA	NA	NA	NA	43	2	8	0	2	8	2	2	1	1	NA	0	0	0	0.25	0.25	0	NA	1	85	2	2
2	178	1540	1	3	2	0.5	1	1	0	0	0	0	3	2	1	1	1	NA	NA	NA	NA	39	4	8	0	4	8	2	2	1	1	NA	0	0	0	0	0.5	0	NA	1	85	3	3
2	178	1542	1	3	2	0.5	1	1	1	2	1	76	3	2	1	1	1	2920	8	1	1	35	5	8	0	5	8	2	2	1	1	2	1	1	1	0	0.5	1	0	1	85	4	4
2	178	1543	1	3	2	0.5	1	1	0	0	0	0	3	2	1	1	1	NA	NA	NA	NA	32	6	8	0	6	8	2	2	1	1	NA	0	0	0	0	0.5	0	NA	1	85	5	5
2	178	1544	1	3	2	0	0	0	0	0	0	0	3	2	1	1	1	NA	NA	NA	NA	29	7	8	0	7	8	2	2	1	1	NA	0	0	0	0.25	0.25	0	NA	1	85	6	6
2	178	1545	1	3	2	0	0	0	0	0	0	0	3	2	1	1	1	NA	NA	NA	NA	27	8	8	0	8	8	2	2	1	1	NA	0	0	0	0.25	0.25	0	NA	1	85	7	7
2	178	1547	1	3	2	0	0	0	0	0	0	0	3	2	1	1	1	NA	NA	NA	NA	23	9	8	0	9	8	1	2	1	1	NA	0	0	0	0.25	0.25	0	NA	1	85	0	8
2	181	1562	1	1	0	0	0	0	0	0	0	0	3	2	1	1	1	NA	NA	NA	NA	25	1	4	0	2	4	3	2	1	1	NA	0	0	0	0.125	0.125	0	NA	0	53	0	1
2	181	1563	1	1	0	0	0	0	0	0	0	0	3	2	1	1	1	NA	NA	NA	NA	22	2	4	0	3	4	2	2	1	1	NA	0	0	0	0.125	0.125	0	NA	0	53	2	2
2	181	1564	1	1	0	0	0	0	0	0	0	0	3	2	1	1	1	NA	NA	NA	NA	20	3	4	0	4	4	2	2	1	1	NA	0	0	0	0.125	0.125	0	NA	0	53	3	3
2	181	1565	1	1	0	0	0	0	1	2	1	60	3	2	1	1	1	2	0	0	0	18	4	4	0	5	4	1	2	1	1	3	1	2	2	0.125	0.125	1	0	0	53	0	4
2	190	1793	1	3	2	1.25	1	1	1	5	0	480	1	1	1	1	1	NA	NA	NA	NA	42	1	7	0	1	7	3	2	1	1	NA	1	1	0	0	1.25	0	NA	0	90	0	1
2	190	1792	1	3	2	1.25	1	1	1	5	0	480	1	1	1	1	1	NA	NA	NA	NA	40	2	7	0	2	7	2	2	1	1	NA	1	1	0	0	1.25	0	NA	0	90	6	6
2	190	1293	1	3	2	0.75	1	1	0	0	0	0	1	1	1	1	1	NA	NA	NA	NA	39	3	7	0	3	7	2	2	1	1	NA	0	0	0	0	0.75	0	NA	0	90	2	2
2	190	1294	1	3	2	1	1	1	0	0	0	0	1	1	1	1	1	NA	NA	NA	NA	37	4	7	0	4	7	2	2	1	1	NA	0	0	0	0	1	0	NA	0	90	3	3
2	190	1296	1	3	2	0.25	1	1	0	0	0	0	1	1	1	1	1	NA	NA	NA	NA	33	5	7	0	6	7	2	2	1	1	NA	0	0	0	0	0.25	0	NA	0	90	4	4
2	190	1297	1	3	2	0.25	1	1	1	2	1	450	1	1	1	1	1	1060	3	0	0	30	6	7	0	7	7	2	2	1	1	1	1	1	1	0	0.25	1	1	0	90	5	5
2	190	1298	1	3	2	0.25	1	1	0	0	0	0	1	1	1	1	1	NA	NA	NA	NA	28	7	7	0	8	7	1	2	1	1	NA	0	0	0	0	0.25	0	NA	0	90	0	7
2	195	1635	1	1.5	0	1.5	1	1	0	0	0	0	1	1	1	1	1	NA	NA	NA	NA	49	1	2	0	1	2	3	2	1	1	NA	0	0	0	0.1875	1.6875	0	NA	1	100	0	1
2	195	1640	1	1.5	0	0	0	0	1	2	1	150	1	1	1	1	1	1790	20	1	1	42	3	2	0	3	2	1	2	1	1	2	1	1	1	0.1875	0.1875	1	0	1	100	0	2
2	201	1674	1	0.5	2	0	0	0	1	2	1	85	1	1	1	1	1	940	2	0	0	23	1	3	0	1	3	3	1	1	1	3	1	1	1	0.0625	0.0625	1	0	1	45	0	1
2	201	1676	1	0.5	2	0	0	0	0	0	0	0	1	1	1	1	1	NA	NA	NA	NA	19	2	3	0	2	3	2	1	1	1	NA	0	0	0	0.0625	0.0625	0	NA	1	45	2	2
2	201	1678	1	0.5	2	0	0	0	0	0	0	0	1	1	1	1	1	NA	NA	NA	NA	15	3	3	0	4	3	1	1	1	1	NA	0	0	0	0.0625	0.0625	0	NA	1	45	0	3
2	202	1682	1	1	2	0.25	1	1	0	0	0	0	1	1	1	1	1	NA	NA	NA	NA	31	1	3	1	1	4	3	1	1	1	NA	0	0	0	0.11	0.36	0	NA	1	70	0	1
2	202	1691	1	1	2	0	0	0	1	2	1	200	1	1	1	1	1	730	2	0	0	25	2	3	1	2	4	2	1	1	1	2	1	1	1	0.11	0.11	1	1	1	70	2	2
2	202	1685	1	1	2	0	0	0	1	5	0	65	1	1	1	1	1	NA	NA	NA	NA	20	3	3	1	3	4	2	1	1	1	NA	1	1	0	0.11	0.11	0	NA	1	70	3	3
2	208	1748	1	1	0	0.25	1	1	1	3	0	270	1	1	1	1	1	NA	NA	NA	NA	23	1	3	0	1	3	3	1	0	0	NA	1	1	0	0	0.25	0	NA	0	47	0	1
2	208	1749	1	1	0	0	0	0	1	2	1	62	1	1	1	1	1	730	2	0	0	21	2	3	0	2	3	2	1	0	0	3	1	1	1	0.25	0.25	1	1	0	47	2	2
2	208	1787	1	1	0	0	0	0	0	0	0	0	1	1	1	1	1	NA	NA	NA	NA	17	3	3	0	3	3	1	1	0	0	NA	0	0	0	0.25	0.25	0	NA	0	47	0	3
2	211	768	1	4	4	0.5	1	1	0	0	0	0	1	1	1	1	1	NA	NA	NA	NA	47	1	5	0	2	5	3	2	1	1	NA	0	0	0	0.5	1	0	NA	0	78	0	1
2	211	769	1	4	4	1	1	1	0	0	0	0	1	1	1	1	1	NA	NA	NA	NA	45	2	5	0	3	5	2	2	1	1	NA	0	0	0	1	2	0	NA	0	78	2	2
2	211	770	1	4	4	1	1	1	1	2	1	25	1	1	1	1	1	730	2	1	1	43	3	5	0	4	5	2	2	1	1	3	1	1	1	1	2	1	0	0	78	3	3
2	211	771	1	4	4	1	1	1	0	0	0	0	1	1	1	1	1	NA	NA	NA	NA	41	4	5	0	5	5	2	2	1	1	NA	0	0	0	1	2	0	NA	0	78	4	4
2	211	772	1	4	4	1	1	1	0	0	0	0	1	1	1	1	1	NA	NA	NA	NA	39	5	5	0	6	5	1	2	1	1	NA	0	0	0	1	2	0	NA	0	78	0	5
2	212	1968	1	2	4	0.33	1	1	0	0	0	0	3	2	1	1	1	NA	NA	NA	NA	29	2	6	0	2	6	3	1	1	1	NA	0	0	0	0	0.33	0	NA	0	NA	0	1
2	212	1962	1	2	4	0.33	1	1	0	0	0	0	3	2	1	1	1	NA	NA	NA	NA	25	3	6	0	3	6	2	1	1	1	NA	0	0	0	0	0.33	0	NA	0	NA	2	2
2	212	1963	1	2	4	0.33	1	1	0	0	0	0	3	2	1	1	1	NA	NA	NA	NA	24	4	6	0	4	6	2	1	1	1	NA	0	0	0	0	0.33	0	NA	0	NA	3	3
2	212	1964	1	2	4	0	0	0	1	2	1	200	3	2	1	1	1	730	2	0	0	20	5	6	0	5	6	2	1	1	1	0	1	1	1	0	0	1	0	0	NA	4	4
2	212	1965	1	2	4	0.33	1	1	0	0	0	0	3	2	1	1	1	NA	NA	NA	NA	19	6	6	0	6	6	2	1	1	1	NA	0	0	0	0	0.33	0	NA	0	NA	5	5
2	212	1966	1	2	4	0.33	1	1	0	0	0	0	3	2	1	1	1	NA	NA	NA	NA	17	7	6	0	7	6	1	1	1	1	NA	0	0	0	0	0.33	0	NA	0	NA	0	6
2	221	1851	1	4	2	1	1	1	0	0	0	0	3	2	1	1	1	NA	NA	NA	NA	20	1	2	2	1	4	3	1	1	1	NA	0	0	0	0.416667	1.41667	0	NA	1	52	0	1
2	221	1852	1	4	2	0.25	1	1	1	2	1	62	3	2	1	1	1	730	2	0	0	18	2	2	2	2	4	2	1	1	1	2	1	1	1	0.416667	0.666667	1	0	1	52	2	2
2	224	1835	2	8	2	0	0	0	0	0	0	0	1	1	2	2	1	NA	NA	NA	NA	40	1	5	1	1	6	3	1	0	0	NA	0	0	0	0.4	0.4	0	NA	1	60	0	1
2	224	1836	2	8	2	1	1	1	0	0	0	0	1	1	2	2	1	NA	NA	NA	NA	37	2	5	1	2	6	2	1	0	0	NA	0	0	0	0.4	1.4	0	NA	1	60	2	2
2	224	1837	2	8	2	1	1	1	0	0	0	0	1	1	2	2	1	NA	NA	NA	NA	34	3	5	1	3	6	2	1	0	0	NA	0	0	0	0.4	1.4	0	NA	1	60	3	3
2	224	1841	2	8	2	0	0	0	1	2	1	250	1	1	2	2	1	NA	NA	NA	NA	24	4	5	1	4	6	2	1	0	0	NA	1	1	1	0.4	0.4	0	NA	1	60	4	4
2	224	1842	2	8	2	0	0	0	1	2	1	250	1	1	2	2	1	575	2	0	0	22	5	5	1	5	6	2	1	0	0	3	1	1	1	0.4	0.4	1	0	1	60	5	5
2	226	1821	1	1.5	2	0.5	1	1	0	0	0	0	1	1	1	1	1	NA	NA	NA	NA	28	1	3	0	1	3	3	1	1	1	NA	0	0	0	0.25	0.75	0	NA	1	55	0	1
2	226	1823	1	1.5	2	0	0	0	1	2	1	35	1	1	1	1	1	730	2	0	0	21	3	3	0	3	3	2	1	1	1	2	1	1	1	0.25	0.25	1	0	1	55	2	2
2	226	1826	1	1.5	2	0	0	0	0	0	0	0	1	1	1	1	1	NA	NA	NA	NA	15	4	3	0	4	3	1	1	1	1	NA	0	0	0	0.25	0.25	0	NA	1	55	0	3
2	227	2198	1	1	2	0	0	0	0	0	0	0	3	2	1	1	1	NA	NA	NA	NA	42	1	5	0	1	5	3	1	1	1	NA	0	0	0	0.125	0.125	0	NA	1	60	0	1
2	227	2199	1	1	2	0	0	0	0	0	0	0	3	2	1	1	1	NA	NA	NA	NA	40	2	5	0	2	5	2	1	1	1	NA	0	0	0	0.125	0.125	0	NA	1	60	2	2
2	227	2200	1	1	2	0	0	0	0	0	0	0	3	2	1	1	1	NA	NA	NA	NA	37	3	5	0	3	5	2	1	1	1	NA	0	0	0	0.125	0.125	0	NA	1	60	3	3
2	227	2194	1	1	2	0	0	0	1	3	0	50	3	2	1	1	1	NA	NA	NA	NA	32	5	5	0	5	5	2	1	1	1	NA	5	2	0	0.125	0.125	0	NA	1	60	4	4
2	227	2197	1	1	2	0	0	0	1	2	1	100	3	2	1	1	1	910	2	0	0	23	6	5	0	6	5	1	1	1	1	1	1	1	1	0.125	0.125	1	1	1	60	0	5
2	241	1755	1	3	2	0	0	0	0	0	0	0	1	1	1	1	2	NA	NA	NA	NA	25	2	3	0	2	3	3	1	1	1	NA	0	0	0	0.375	0.375	0	NA	1	58	0	1
2	241	1756	1	3	2	0	0	0	1	2	1	64	1	1	1	1	2	1460	4	0	0	22	3	3	0	3	3	2	1	1	1	2	1	1	1	0.375	0.375	1	0	1	58	2	2
2	241	1758	1	3	2	0	0	0	0	0	0	0	1	1	1	1	2	NA	NA	NA	NA	17	4	3	0	4	3	1	1	1	1	NA	0	0	0	0.375	0.375	0	NA	1	58	0	3
2	243	1163	1	4	2	2	1	1	0	0	0	0	3	2	1	1	1	NA	NA	NA	NA	28	NA	4	2	NA	6	3	3	0	0	NA	0	0	0	0.4	2.4	0	NA	1	55	0	1
2	243	1165	1	4	2	0	0	0	1	2	1	150	3	2	1	1	1	10	1	0	0	24	NA	4	2	NA	6	2	3	0	0	2	1	1	1	0.4	0.4	1	0	1	55	NA	NA
2	243	1166	1	4	2	0	0	0	0	0	0	0	3	2	1	1	1	NA	NA	NA	NA	22	NA	4	2	NA	6	2	3	0	0	NA	0	0	0	0.4	0.4	0	NA	1	55	NA	NA
2	243	1169	1	4	2	0	0	0	0	0	0	0	3	2	1	1	1	NA	NA	NA	NA	16	NA	4	2	NA	6	2	3	0	0	NA	0	0	0	0.4	0.4	0	NA	1	55	NA	NA
2	244	623	1	1	0	0	0	0	1	3	0	30	3	2	1	1	1	NA	NA	NA	NA	20	1	2	2	1	4	3	3	3	1	NA	1	1	0	0.1	0.1	0	NA	1	111	0	1
2	244	1159	1	1	0	0	0	0	1	2	1	150	3	2	1	1	1	365	1	0	0	18	3	2	2	3	4	2	3	3	1	1	1	1	1	0.1	0.1	1	0	1	111	2	2
2	246	1971	1	0.25	2	0	0	0	0	0	0	0	1	1	1	1	1	NA	NA	NA	NA	24	1	4	0	1	4	3	1	1	1	NA	0	0	0	0.25	0.25	0	NA	1	46	0	1
2	246	1972	1	0.25	2	0	0	0	1	2	1	85	1	1	1	1	1	1460	4	0	0	22	2	4	0	2	4	2	1	1	1	3	1	1	1	0	0	1	0	1	46	2	2
2	246	1973	1	0.25	2	0	0	0	0	0	0	0	1	1	1	1	1	NA	NA	NA	NA	20	3	4	0	3	4	2	1	1	1	NA	0	0	0	0	0	0	NA	1	46	3	3
2	246	1975	1	0.25	2	0	0	0	0	0	0	0	1	1	1	1	1	NA	NA	NA	NA	16	4	4	0	5	4	1	1	1	1	NA	0	0	0	0	0	0	NA	1	46	0	4
2	258	1929	1	2	6	3	1	1	0	0	0	0	3	2	1	1	1	NA	NA	NA	NA	56	1	4	0	1	4	3	2	0	0	NA	0	0	0	0	3	0	NA	0	89	0	1
2	258	1930	1	2	6	0	0	0	1	2	1	350	3	2	1	1	1	730	1	1	1	54	2	4	0	2	4	2	2	0	0	2	1	1	1	0	0	1	0	0	89	2	2
2	258	1932	1	2	6	0	0	0	0	0	0	0	3	2	1	1	1	NA	NA	NA	NA	50	3	4	0	3	4	2	2	0	0	NA	0	0	0	0.4	0.4	0	NA	0	89	3	3
2	258	1934	1	2	6	0	0	0	0	0	0	0	3	2	1	1	1	NA	NA	NA	NA	46	4	4	0	4	4	1	2	0	0	NA	0	0	0	0.4	0.4	0	NA	0	89	0	4
2	259	1994	1	1	6	1	1	1	0	0	0	0	3	2	1	1	1	NA	NA	NA	NA	35	1	8	8	1	16	3	2	2	1	NA	0	0	0	0	1	0	NA	0	52	0	1
2	259	1995	1	1	6	0.05	1	0	0	0	0	0	3	2	1	1	1	NA	NA	NA	NA	33	2	8	8	2	16	2	2	2	1	NA	0	0	0	0	0.05	0	NA	0	52	2	2
2	259	1997	1	1	6	0.05	1	0	0	0	0	0	3	2	1	1	1	NA	NA	NA	NA	27	3	8	8	3	16	2	2	2	1	NA	0	0	0	0	0.05	0	NA	0	52	3	3
2	259	1998	1	1	6	0.05	1	0	1	3	0	108	3	2	1	1	1	NA	NA	NA	NA	25	4	8	8	4	16	2	2	2	1	NA	4	2	0	0	0.05	0	NA	0	52	4	4
2	259	1999	1	1	6	0.05	1	0	1	3	0	35	3	2	1	1	1	NA	NA	NA	NA	23	5	8	8	6	16	2	2	2	1	NA	1	2	0	0.05	0.1	0	NA	0	52	5	5
2	259	2000	1	1	6	0.05	1	0	1	2	1	108	3	2	1	1	1	635	1	0	0	21	6	8	8	7	16	2	2	2	1	1	1	1	1	0.05	0.1	1	1	0	52	6	6
2	259	2003	1	1	6	0.05	1	0	0	0	0	0	3	2	1	1	1	NA	NA	NA	NA	18	7	8	8	8	16	2	2	2	1	NA	0	0	0	0.05	0.1	0	NA	0	52	7	7
2	259	2270	1	1	6	0.05	1	0	0	0	0	0	3	2	1	1	1	NA	NA	NA	NA	15	8	8	8	10	16	2	2	2	1	NA	0	0	0	0.05	0.1	0	NA	0	52	8	8
2	265	2330	1	4	2	0.5	1	1	0	0	0	0	1	1	1	1	1	NA	NA	NA	NA	30	1	4	0	1	4	3	1	0	0	NA	0	0	0	0.5	1	0	NA	1	62	0	1
2	265	2331	1	4	2	0.5	1	1	1	2	1	300	1	1	1	1	1	730	2	1	1	28	2	4	0	2	4	2	1	0	0	1	1	2	2	0.5	1	1	1	1	62	2	2
2	265	2332	1	4	2	0.5	1	1	0	0	0	0	1	1	1	1	1	NA	NA	NA	NA	26	3	4	0	3	4	2	1	0	0	NA	0	0	0	0.5	1	0	NA	1	62	3	3
2	265	2333	1	4	2	0.5	1	1	0	0	0	0	1	1	1	1	1	NA	NA	NA	NA	24	4	4	0	4	4	1	1	0	0	NA	0	0	0	0.5	1	0	NA	1	62	0	4
2	269	2350	1	3	2	0.75	1	1	0	0	0	0	3	2	1	1	1	NA	NA	NA	NA	27	1	4	1	1	5	3	2	0	0	NA	0	0	0	0.6	1.35	0	NA	0	54	0	1
2	269	2351	1	3	2	0.25	1	1	1	2	1	100	3	2	1	1	1	1095	7	0	0	25	2	4	1	2	5	2	2	0	0	0	1	1	1	0	0.25	1	1	0	54	2	2
2	269	2353	1	3	2	0.25	1	1	0	0	0	0	3	2	1	1	1	NA	NA	NA	NA	20	3	4	1	3	5	2	2	0	0	NA	0	0	0	0.6	0.85	0	NA	0	54	3	3
2	269	2354	1	3	2	0.25	1	1	0	0	0	0	3	2	1	1	1	NA	NA	NA	NA	17	4	4	1	4	5	2	2	0	0	NA	0	0	0	0.6	0.85	0	NA	0	54	4	4
2	271	2361	1	4	0	0	0	0	1	2	1	42	1	1	1	1	1	575	10	0	0	29	1	1	1	1	2	3	3	0	0	2	9	1	1	0.333333	0.333333	1	0	1	52	0	1
2	272	2370	3	30	8	0	0	0	1	2	1	90	1	1	1	1	1	NA	NA	NA	NA	44	1	5	0	1	5	3	2	0	0	NA	1	1	1	0.666667	0.666667	0	NA	1	70	0	1
2	272	2371	3	30	8	0	0	0	1	2	1	600	1	1	1	1	1	NA	NA	NA	NA	42	2	5	0	2	5	2	2	0	0	NA	1	1	1	0.666667	0.666667	0	NA	1	70	2	2
2	272	2374	3	30	8	6	1	1	0	0	0	0	1	1	1	1	1	NA	NA	NA	NA	36	3	5	0	3	5	2	2	0	0	NA	0	0	0	0.666667	6.66667	0	NA	1	70	3	3
2	272	2375	3	30	8	6	1	1	0	0	0	0	1	1	1	1	1	NA	NA	NA	NA	34	4	5	0	4	5	2	2	0	0	NA	0	0	0	0.666667	6.66667	0	NA	1	70	4	4
2	272	2383	3	30	8	0	0	0	1	2	1	90	1	1	1	1	1	3650	10	0	0	28	5	5	0	5	5	1	2	0	0	3	1	1	1	0.666667	0.666667	1	0	1	70	0	5
2	273	2388	4	2	0	0	0	0	1	2	1	190	1	1	1	1	1	NA	NA	NA	NA	65	1	8	1	NA	9	3	3	0	0	NA	1	1	1	0	0	0	NA	0	115	0	1
2	273	2389	4	2	0	4	1	1	1	2	1	60	3	2	1	1	1	NA	NA	NA	NA	50	2	8	1	NA	9	2	3	0	0	NA	1	1	1	0	4	0	NA	0	115	2	2
2	273	2390	4	2	0	0	0	0	1	2	1	190	3	2	1	1	1	NA	NA	NA	NA	37	3	8	1	NA	9	2	3	0	0	NA	1	1	1	0.25	0.25	0	NA	0	115	3	3
2	273	2391	4	2	0	0.25	1	1	0	0	0	0	3	2	1	1	1	NA	NA	NA	NA	35	4	8	1	NA	9	2	3	0	0	NA	0	0	0	0	0.25	0	NA	0	115	4	4
2	273	2392	4	2	0	0	0	0	0	0	0	0	3	2	1	1	1	NA	NA	NA	NA	32	5	8	1	NA	9	2	3	0	0	NA	0	0	0	0	0	0	NA	0	115	5	5
2	273	2393	4	2	0	0	0	0	0	0	0	0	3	2	1	1	1	NA	NA	NA	NA	28	6	8	1	NA	9	2	3	0	0	NA	0	0	0	0.25	0.25	0	NA	0	115	6	6
2	273	2394	4	2	0	0	0	0	0	0	0	0	3	2	1	1	1	NA	NA	NA	NA	25	7	8	1	NA	9	2	3	0	0	NA	0	0	0	0.25	0.25	0	NA	0	115	7	7
2	273	2396	4	2	0	0	0	0	1	2	1	50	1	1	1	1	1	2065	6	0	0	21	8	8	1	NA	9	2	3	0	0	1	1	1	1	0.25	0.25	1	0	0	115	8	8
2	279	1190	1	4	6	1	1	1	0	0	0	0	1	1	1	1	1	NA	NA	NA	NA	33	1	4	1	1	5	3	1	0	0	NA	0	0	0	0.571429	1.57143	0	NA	1	48	0	1
2	279	1186	1	4	6	0	0	0	1	2	1	350	1	1	1	1	1	1125	8	0	0	23	2	4	1	2	5	2	1	0	0	3	1	1	1	0.571429	0.571429	1	0	1	48	2	2
2	279	1187	1	4	6	0.5	1	1	0	0	0	0	1	1	1	1	1	NA	NA	NA	NA	18	3	4	1	3	5	2	1	0	0	NA	0	0	0	0.571429	1.07143	0	NA	1	48	3	3
2	279	1188	1	4	6	0	0	0	0	0	0	0	1	1	1	1	1	NA	NA	NA	NA	15	4	4	1	4	5	2	1	0	0	NA	0	0	0	0.571429	0.571429	0	NA	1	48	4	4
2	287	2458	1	1.25	0	0.25	1	1	1	2	1	60	3	2	1	1	1	1215	5	0	1	45	4	3	0	4	3	3	5	4	1	0	1	1	1	0	0.25	1	0	0	89	0	1
2	287	2462	1	1.25	0	0.75	1	1	0	0	0	0	3	2	1	1	1	NA	NA	NA	NA	21	6	3	0	6	3	2	5	4	1	NA	0	0	0	0	0.75	0	NA	0	89	2	2
2	287	2464	1	1.25	0	0.75	1	1	0	0	0	0	3	2	1	1	1	NA	NA	NA	NA	17	7	3	0	7	3	1	5	4	1	NA	0	0	0	0	0.75	0	NA	0	89	0	3
2	290	2482	1	4	0	0	0	0	0	0	0	0	3	2	1	1	1	NA	NA	NA	NA	27	1	3	0	1	3	3	1	1	1	NA	0	0	0	0.8	0.8	0	NA	0	70	0	1
2	290	2484	1	4	0	0	0	0	1	2	1	300	3	2	1	1	1	1825	5	0	0	23	3	3	0	3	3	2	1	1	1	1	1	1	1	0.8	0.8	1	1	0	70	2	2
2	290	2486	1	4	0	0	0	0	0	0	0	0	3	2	1	1	1	NA	NA	NA	NA	19	4	3	0	4	3	1	1	1	1	NA	0	0	0	0.8	0.8	0	NA	0	70	0	3
2	293	2532	1	5	2	0	0	0	0	0	0	0	1	1	1	1	1	NA	NA	NA	NA	32	1	7	0	1	7	3	1	1	1	NA	0	0	0	0.555556	0.555556	0	NA	1	62	0	1
2	293	2533	1	5	2	0	0	0	0	0	0	0	1	1	1	1	1	NA	NA	NA	NA	30	2	7	0	2	7	2	1	1	1	NA	0	0	0	0.555556	0.555556	0	NA	1	62	2	2
2	293	2534	1	5	2	0	0	0	1	2	1	190	1	1	1	1	1	2035	5	0	0	28	3	7	0	3	7	2	1	1	1	1	1	1	1	0.555556	0.555556	1	0	1	62	3	3
2	293	2536	1	5	2	0	0	0	0	0	0	0	1	1	1	1	1	NA	NA	NA	NA	24	5	7	0	5	7	2	1	1	1	NA	0	0	0	0.555556	0.555556	0	NA	1	62	4	4
2	293	2537	1	5	2	0	0	0	0	0	0	0	1	1	1	1	1	NA	NA	NA	NA	22	6	7	0	6	7	2	1	1	1	NA	0	0	0	0.555556	0.555556	0	NA	1	62	5	5
2	293	2538	1	5	2	0	0	0	0	0	0	0	1	1	1	1	1	NA	NA	NA	NA	20	7	7	0	7	7	2	1	1	1	NA	0	0	0	0.555556	0.555556	0	NA	1	62	6	6
2	293	2539	1	5	2	0	0	0	0	0	0	0	1	1	1	1	1	NA	NA	NA	NA	18	8	7	0	8	7	1	1	1	1	NA	0	0	0	0.555556	0.555556	0	NA	1	62	0	7
2	299	1264	2	1	2	0	0	0	0	0	0	0	1	1	2	2	2	NA	NA	NA	NA	33	1	6	0	1	6	3	1	0	0	NA	0	0	0	0.11	0.11	0	NA	1	56	0	1
2	299	1265	2	1	2	0	0	0	1	2	1	111	3	2	2	2	2	NA	NA	NA	NA	30	2	6	0	2	6	2	1	0	0	NA	1	1	1	0.11	0.11	0	NA	1	56	2	2
2	299	1266	2	1	2	0	0	0	1	2	1	62	1	1	2	2	2	150	7	0	0	27	3	6	0	3	6	2	1	0	0	5	1	1	1	0.11	0.11	1	0	1	56	3	3
2	299	1267	2	1	2	0	0	0	0	0	0	0	1	1	2	2	2	NA	NA	NA	NA	23	4	6	0	4	6	2	1	0	0	NA	0	0	0	0.11	0.11	0	NA	1	56	4	4
2	299	1268	2	1	2	0	0	0	0	0	0	0	1	1	2	2	2	NA	NA	NA	NA	17	5	6	0	5	6	2	1	0	0	NA	0	0	0	0.11	0.11	0	NA	1	56	5	5
2	299	1269	2	1	2	0	0	0	0	0	0	0	1	1	2	2	2	NA	NA	NA	NA	15	6	6	0	6	6	1	1	0	0	NA	0	0	0	0.11	0.11	0	NA	1	56	0	6
2	300	1272	2	3	2	0	0	0	1	2	1	78	1	1	1	1	1	365	6	1	1	32	1	6	1	1	7	3	1	1	1	2	1	1	1	0.272727	0.272727	1	1	1	60	0	1
2	300	1273	2	3	2	0	0	0	0	0	0	0	3	2	1	1	1	NA	NA	NA	NA	30	2	6	1	2	7	2	1	1	1	NA	0	0	0	0.272727	0.272727	0	NA	1	60	2	2
2	300	1274	2	3	2	0	0	0	0	0	0	0	3	2	1	1	1	NA	NA	NA	NA	28	3	6	1	3	7	2	1	1	1	NA	0	0	0	0.272727	0.272727	0	NA	1	60	3	3
2	300	1275	2	3	2	0	0	0	1	2	1	111	3	2	1	1	1	NA	NA	NA	NA	26	4	6	1	4	7	2	1	1	1	NA	1	1	1	0.272727	0.272727	0	NA	1	60	4	4
2	300	1299	2	3	2	0	0	0	0	0	0	0	3	2	1	1	1	NA	NA	NA	NA	24	5	6	1	5	7	2	1	1	1	NA	0	0	0	0.272727	0.272727	0	NA	1	60	5	5
2	300	1303	2	3	2	0	0	0	0	0	0	0	3	2	1	1	1	NA	NA	NA	NA	16	6	6	1	6	7	2	1	1	1	NA	0	0	0	0.272727	0.272727	0	NA	1	60	6	6
2	303	1609	1	1	2	0.1	1	0	0	0	0	0	3	2	1	1	1	NA	NA	NA	NA	42	1	11	0	1	11	3	1	1	1	NA	0	0	0	0	0.1	0	NA	0	89	0	1
2	303	2549	1	1	2	0	0	0	1	2	1	111	3	2	1	1	1	1095	14	0	0	33	2	11	0	3	11	2	1	1	1	1	2	1	1	0	0	1	0	0	89	2	2
2	303	1608	1	1	2	0.1	1	0	0	0	0	0	3	2	1	1	1	NA	NA	NA	NA	30	3	11	0	4	11	2	1	1	1	NA	0	0	0	0	0.1	0	NA	0	89	3	3
2	303	2543	1	1	2	0.1	1	0	0	0	0	0	3	2	1	1	1	NA	NA	NA	NA	28	4	11	0	5	11	2	1	1	1	NA	0	0	0	0	0.1	0	NA	0	89	4	4
2	303	2547	1	1	2	0.1	1	0	0	0	0	0	3	2	1	1	1	NA	NA	NA	NA	27	5	11	0	6	11	2	1	1	1	NA	0	0	0	0	0.1	0	NA	0	89	5	5
2	303	2545	1	1	2	0.1	1	0	0	0	0	0	3	2	1	1	1	NA	NA	NA	NA	25	6	11	0	7	11	2	1	1	1	NA	0	0	0	0	0.1	0	NA	0	89	6	6
2	303	2546	1	1	2	0.1	1	0	0	0	0	0	3	2	1	1	1	NA	NA	NA	NA	24	7	11	0	8	11	2	1	1	1	NA	0	0	0	0	0.1	0	NA	0	89	7	7
2	303	2544	1	1	2	0.1	1	0	0	0	0	0	3	2	1	1	1	NA	NA	NA	NA	22	8	11	0	9	11	2	1	1	1	NA	0	0	0	0	0.1	0	NA	0	89	8	8
2	303	2548	1	1	2	0.1	1	0	0	0	0	0	3	2	1	1	1	NA	NA	NA	NA	18	9	11	0	10	11	2	1	1	1	NA	0	0	0	0	0.1	0	NA	0	89	9	9
2	303	2550	1	1	2	0.1	1	0	0	0	0	0	3	2	1	1	1	NA	NA	NA	NA	17	10	11	0	11	11	2	1	1	1	NA	0	0	0	0	0.1	0	NA	0	89	10	10
2	303	1610	1	1	2	0.1	1	0	0	0	0	0	3	2	1	1	1	NA	NA	NA	NA	16	11	11	0	12	11	1	1	1	1	NA	0	0	0	0	0.1	0	NA	0	89	0	11
2	309	1229	1	1	2	1.75	1	1	0	0	0	0	1	1	1	1	1	NA	NA	NA	NA	30	1	5	0	1	5	3	1	0	0	NA	0	0	0	0	1.75	0	NA	0	72	0	1
2	309	1230	1	1	2	0	0	0	0	0	0	0	1	1	1	1	1	NA	NA	NA	NA	28	2	5	0	2	5	2	1	0	0	NA	0	0	0	0	0	0	NA	0	72	2	2
2	309	1231	1	1	2	0	0	0	0	0	0	0	1	1	1	1	1	NA	NA	NA	NA	26	3	5	0	3	5	2	1	0	0	NA	0	0	0	0	0	0	NA	0	72	3	3
2	309	1232	1	1	2	0	0	0	1	2	1	30	1	1	1	1	1	1095	3	0	0	24	4	5	0	4	5	2	1	0	0	1	1	1	1	0	0	1	0	0	72	4	4
2	309	1233	1	1	2	0	0	0	0	0	0	0	1	1	1	1	1	NA	NA	NA	NA	22	5	5	0	5	5	1	1	0	0	NA	0	0	0	0	0	0	NA	0	72	0	5
2	310	1238	1	2.75	0	0	0	0	1	2	1	50	1	1	1	1	1	1095	3	1	1	31	2	2	0	2	2	3	1	1	1	3	1	1	1	0.55	0.55	1	1	1	65	0	1
2	310	1239	1	2.75	0	0	0	0	0	0	0	0	1	1	1	1	1	NA	NA	NA	NA	28	3	2	0	3	2	1	1	1	1	NA	0	0	0	0.55	0.55	0	NA	1	65	0	2
2	311	2587	3	NA	NA	0	0	0	1	2	1	390	1	1	1	1	1	NA	NA	NA	NA	29	1	5	0	1	5	3	1	1	1	NA	1	1	1	0	0	0	NA	1	60	0	1
2	311	2588	3	NA	NA	0	0	0	1	2	1	75	1	1	1	1	1	1305	3	0	0	27	2	5	0	2	5	2	1	1	1	2	1	1	1	0	0	1	1	1	60	2	2
2	311	2592	3	NA	NA	0	0	0	1	2	1	175	1	1	1	1	1	NA	NA	NA	NA	19	3	5	0	4	5	2	1	1	1	NA	1	1	1	0	0	0	NA	1	60	3	3
2	311	2593	3	NA	NA	0	0	0	1	5	0	450	1	1	1	1	1	NA	NA	NA	NA	17	4	5	0	5	5	2	1	1	1	NA	1	1	0	0	0	0	NA	1	60	4	4
2	311	2594	3	NA	NA	0	0	0	0	0	0	0	1	1	1	1	1	NA	NA	NA	NA	15	5	5	0	6	5	1	1	1	1	NA	0	0	0	0	0	0	NA	1	60	0	5
2	313	2603	1	4	2	0	0	0	1	2	1	150	1	1	1	1	1	1095	3	1	1	20	1	3	1	2	4	3	1	1	1	1	1	2	2	0.666667	0.666667	1	0	1	53	0	1
2	313	2604	1	4	2	0	0	0	0	0	0	0	1	1	1	1	1	NA	NA	NA	NA	18	2	3	1	2	4	2	1	1	1	NA	0	0	0	0.666667	0.666667	0	NA	1	53	2	2
2	313	2605	1	4	2	0	0	0	0	0	0	0	1	1	1	1	1	NA	NA	NA	NA	16	3	3	1	3	4	2	1	1	1	NA	0	0	0	0.666667	0.666667	0	NA	1	53	3	3
2	314	1310	1	2.75	2	2	1	1	0	0	0	0	3	2	1	1	1	NA	NA	NA	NA	39	1	7	0	1	7	3	1	0	0	NA	0	0	0	0	2	0	NA	1	55	0	1
2	314	1313	1	2.75	2	0.75	1	1	0	0	0	0	3	2	1	1	1	NA	NA	NA	NA	32	2	7	0	2	7	2	1	0	0	NA	0	0	0	0	0.75	0	NA	1	55	2	2
2	314	1315	1	2.75	2	0.25	1	1	0	0	0	0	3	2	1	1	1	NA	NA	NA	NA	28	3	7	0	3	7	2	1	0	0	NA	0	0	0	0	0.25	0	NA	1	55	3	3
2	314	1316	1	2.75	2	0.5	1	1	0	0	0	0	3	2	1	1	1	NA	NA	NA	NA	26	4	7	0	4	7	2	1	0	0	NA	0	0	0	0	0.5	0	NA	1	55	4	4
2	314	1317	1	2.75	2	0.25	1	1	0	0	0	0	3	2	1	1	1	NA	NA	NA	NA	24	5	7	0	5	7	2	1	0	0	NA	0	0	0	0	0.25	0	NA	1	55	5	5
2	314	1318	1	2.75	2	0	0	0	0	0	0	0	3	2	1	1	1	NA	NA	NA	NA	22	6	7	0	6	7	2	1	0	0	NA	0	0	0	0.14	0.14	0	NA	1	55	6	6
2	314	1319	1	2.75	2	0	0	0	1	2	1	200	3	2	1	1	1	1825	5	0	0	20	7	7	0	7	7	1	1	0	0	1	1	1	1	0.14	0.14	1	0	1	55	0	7
2	317	2754	6	1	2	0	0	0	1	2	1	50	1	1	1	1	1	NA	NA	NA	NA	43	1	6	0	1	6	3	1	0	0	NA	1	1	1	0	0	0	NA	1	60	0	1
2	317	2755	6	1	2	0	0	0	1	2	1	10	1	1	1	1	1	NA	NA	NA	NA	41	2	6	0	2	6	2	1	0	0	NA	1	1	1	0	0	0	NA	1	60	2	2
2	317	2758	6	1	2	0	0	0	1	2	1	175	1	1	1	1	1	1825	5	1	1	35	3	6	0	3	6	2	1	0	0	2	1	1	1	0	0	1	0	1	60	3	3
2	317	2759	6	1	2	0	0	0	1	2	1	175	1	1	1	1	1	NA	NA	NA	NA	33	4	6	0	4	6	2	1	0	0	NA	1	1	1	0	0	0	NA	1	60	4	4
2	317	2760	6	1	2	0	0	0	1	2	1	15	1	1	1	1	1	NA	NA	NA	NA	31	5	6	0	5	6	2	1	0	0	NA	1	1	1	0	0	0	NA	1	60	5	5
2	317	2763	6	1	2	0	0	0	1	2	1	200	1	1	1	1	1	NA	NA	NA	NA	25	6	6	0	6	6	1	1	0	0	NA	1	1	1	0	0	0	NA	1	60	0	6
2	318	2732	1	5	6	0	0	0	0	0	0	0	1	1	1	1	1	NA	NA	NA	NA	70	1	5	0	1	5	3	5	2	1	NA	0	0	0	0	0	0	NA	0	112	0	1
2	318	2733	1	5	6	0	0	0	0	0	0	0	1	1	1	1	1	NA	NA	NA	NA	68	2	5	0	2	5	2	5	2	1	NA	0	0	0	0	0	0	NA	0	112	2	2
2	318	2735	1	5	6	0	0	0	0	0	0	0	1	1	1	1	1	NA	NA	NA	NA	64	3	5	0	3	5	2	5	2	1	NA	0	0	0	0	0	0	NA	0	112	3	3
2	318	2736	1	5	6	1	1	1	0	0	0	0	1	1	1	1	1	NA	NA	NA	NA	62	4	5	0	4	5	2	5	2	1	NA	0	0	0	0	1	0	NA	0	112	4	4
2	318	2752	1	5	6	0	0	0	1	2	1	165	1	1	1	1	1	1825	5	1	1	54	7	5	0	7	5	1	5	2	1	2	1	1	1	0	0	1	0	0	112	0	5
2	320	2666	2	3	2	0.25	1	1	1	2	1	270	1	1	1	1	1	2555	7	1	1	43	2	4	0	2	4	3	2	1	1	1	1	1	1	0.15625	0.40625	1	0	0	85	0	1
2	320	2715	2	3	2	0.25	1	1	0	0	0	0	1	1	1	1	1	NA	NA	NA	NA	37	3	4	0	3	4	2	2	1	1	NA	0	0	0	0.15625	0.40625	0	NA	0	85	2	2
2	320	2716	2	3	2	0.25	1	1	0	0	0	0	1	1	1	1	1	NA	NA	NA	NA	35	4	4	0	4	4	2	2	1	1	NA	0	0	0	0.15625	0.40625	0	NA	0	85	3	3
2	320	2719	2	3	2	0	0	0	1	2	1	270	1	1	1	1	1	NA	NA	NA	NA	29	5	4	0	5	4	1	2	1	1	NA	1	1	1	0.15625	0.15625	0	NA	0	85	0	4
2	322	2645	1	1.75	2	0.5	1	1	0	0	0	0	1	1	1	1	1	NA	NA	NA	NA	31	1	6	0	1	6	3	1	0	0	NA	0	0	0	0.25	0.75	0	NA	1	65	0	1
2	322	2646	1	1.75	2	0	0	0	1	2	1	220	1	1	1	1	1	1460	3	0	0	29	2	6	0	2	6	2	1	0	0	2	1	2	2	0.25	0.25	1	0	1	65	2	2
2	322	2647	1	1.75	2	0	0	0	0	0	0	0	1	1	1	1	1	NA	NA	NA	NA	27	3	6	0	3	6	2	1	0	0	NA	0	0	0	0.3125	0.3125	0	NA	1	65	3	3
2	322	2648	1	1.75	2	0	0	0	0	0	0	0	1	1	1	1	1	NA	NA	NA	NA	25	4	6	0	4	6	2	1	0	0	NA	0	0	0	0.3125	0.3125	0	NA	1	65	4	4
2	322	2649	1	1.75	2	0	0	0	0	0	0	0	1	1	1	1	1	NA	NA	NA	NA	23	5	6	0	5	6	2	1	0	0	NA	0	0	0	0.3125	0.3125	0	NA	1	65	5	5
2	322	2651	1	1.75	2	0	0	0	0	0	0	0	1	1	1	1	1	NA	NA	NA	NA	19	6	6	0	6	6	1	1	0	0	NA	0	0	0	0.3125	0.3125	0	NA	1	65	0	6
2	323	1105	1	2	2	0	0	0	1	2	1	150	1	1	1	1	1	1460	3	0	0	22	1	1	1	1	2	3	1	0	0	2	1	2	2	0.5	0.5	1	0	0	64	0	1
2	325	2641	1	2	2	0	0	0	1	2	1	150	1	1	1	1	1	1460	3	0	0	25	1	1	0	1	1	4	1	1	1	3	1	2	2	0.5	0.5	1	1	1	65	0	1
2	326	2617	1	1.5	2	0	0	0	1	2	1	64	1	1	1	1	1	1305	3	1	1	35	1	3	0	1	3	3	2	1	1	2	1	1	1	0.166667	0.166667	1	0	1	50	0	1
2	326	2619	1	1.5	2	0	0	0	0	0	0	0	1	1	1	1	1	NA	NA	NA	NA	28	2	3	0	3	3	2	2	1	1	NA	0	0	0	0.166667	0.166667	0	NA	1	50	2	2
2	326	2635	1	1.5	2	0	0	0	0	0	0	0	1	1	1	1	1	NA	NA	NA	NA	18	3	3	0	4	3	1	2	1	1	NA	0	0	0	0.166667	0.166667	0	NA	1	50	0	3
2	331	2043	1	3	0	1	1	1	0	0	0	0	1	1	1	1	1	NA	NA	NA	NA	36	1	7	1	1	8	3	2	2	1	NA	0	0	0	0	1	0	NA	0	74	0	1
2	331	2044	1	3	0	1	1	1	0	0	0	0	1	1	1	1	1	NA	NA	NA	NA	34	2	7	1	2	8	2	2	2	1	NA	0	0	0	0	1	0	NA	0	74	2	2
2	331	2045	1	3	0	1	1	1	0	0	0	0	1	1	1	1	1	NA	NA	NA	NA	32	3	7	1	3	8	2	2	2	1	NA	0	0	0	0	1	0	NA	0	74	3	3
2	331	2048	1	3	0	0	0	0	0	0	0	0	1	1	1	1	1	NA	NA	NA	NA	26	4	7	1	4	8	2	2	2	1	NA	0	0	0	0	0	0	NA	0	74	4	4
2	331	2049	1	3	0	0	0	0	0	0	0	0	1	1	1	1	1	NA	NA	NA	NA	24	5	7	1	5	8	2	2	2	1	NA	0	0	0	0	0	0	NA	0	74	5	5
2	331	2059	1	3	0	0	0	0	0	0	0	0	1	1	1	1	1	NA	NA	NA	NA	20	6	7	1	7	8	2	2	2	1	NA	0	0	0	0	0	0	NA	0	74	6	6
2	331	2060	1	3	0	0	0	0	1	2	1	108	1	1	1	1	1	1095	3	0	0	18	7	7	1	8	8	2	2	2	1	1	1	1	1	0	0	1	0	0	74	7	7
2	332	2063	1	1	2	0.25	1	1	0	0	0	0	1	1	1	1	1	NA	NA	NA	NA	30	1	3	2	1	5	3	1	0	0	NA	0	0	0	0.0833333	0.333333	0	NA	1	50	0	1
2	332	2066	1	1	2	0	0	0	1	2	1	100	2	1	1	1	1	1365	3	0	0	24	2	3	2	2	5	2	1	0	0	3	1	1	1	0.0833333	0.0833333	1	0	1	50	2	2
2	332	2070	1	1	2	0	0	0	0	0	0	0	1	1	1	1	1	NA	NA	NA	NA	16	3	3	2	3	5	2	1	0	0	NA	0	0	0	0.0833333	0.0833333	0	NA	1	50	3	3
2	334	2143	1	1	2	0	0	0	1	2	1	119	3	2	1	1	1	365	1	0	0	24	1	2	3	1	5	3	1	1	1	3	1	1	1	0.11	0.11	1	0	0	64	0	1
2	334	2144	1	1	2	0	0	0	0	0	0	0	3	2	1	1	1	NA	NA	NA	NA	19	2	2	3	2	5	2	1	1	1	NA	0	0	0	0.11	0.11	0	NA	0	64	2	2
2	339	2798	1	0.75	2	0.75	1	1	0	0	0	0	3	2	1	1	1	NA	NA	NA	NA	27	1	3	0	1	3	3	1	0	0	NA	0	0	0	0.107143	0.857143	0	NA	0	94	0	1
2	339	2799	1	0.75	2	0.75	1	1	0	0	0	0	3	2	1	1	1	NA	NA	NA	NA	26	2	3	0	2	3	2	1	0	0	NA	0	0	0	0.107143	0.857143	0	NA	0	94	2	2
2	339	2804	1	0.75	2	0.25	1	1	1	2	1	150	3	2	1	1	1	695	1	0	0	18	3	3	0	3	3	1	1	0	0	1	1	1	1	0.107143	0.357143	1	1	0	94	0	3
2	341	1633	1	1.25	0	0.25	1	1	1	2	1	90	3	2	1	1	1	1460	4	0	0	34	1	4	0	1	4	3	1	1	1	0	1	1	1	0.25	0.5	1	0	0	67	0	1
2	341	1730	1	1.25	0	0.25	1	1	0	0	0	0	3	2	1	1	1	NA	NA	NA	NA	26	3	4	0	3	4	2	1	1	1	NA	0	0	0	0.25	0.5	0	NA	0	67	2	2
2	341	1731	1	1.25	0	0.25	1	1	0	0	0	0	3	2	1	1	1	NA	NA	NA	NA	24	4	4	0	4	4	2	1	1	1	NA	0	0	0	0.25	0.5	0	NA	0	67	3	3
2	341	1732	1	1.25	0	0.25	1	1	0	0	0	0	3	2	1	1	1	NA	NA	NA	NA	22	5	4	0	5	4	1	1	1	1	NA	0	0	0	0.25	0.5	0	NA	0	67	0	4
2	344	2818	2	1	2	0	0	0	1	2	1	75	1	1	1	1	2	NA	NA	NA	NA	34	2	2	0	NA	2	3	2	1	1	NA	1	1	1	0.2	0.2	0	NA	1	73	0	1
2	344	2855	2	1	2	0	0	0	1	2	1	75	1	1	1	1	2	1095	5	0	0	32	3	2	0	NA	2	1	2	1	1	0	1	1	1	0.2	0.2	1	1	1	73	0	2
2	345	2859	1	7	4	1	1	1	0	0	0	0	1	1	1	1	1	NA	NA	NA	NA	52	2	6	0	2	6	3	2	2	1	NA	0	0	0	0.7	1.7	0	NA	0	79	0	1
2	345	2860	1	7	4	1	1	1	0	0	0	0	1	1	1	1	1	NA	NA	NA	NA	47	4	6	0	4	6	2	2	2	1	NA	0	0	0	0.7	1.7	0	NA	0	79	2	2
2	345	2861	1	7	4	1	1	1	0	0	0	0	1	1	1	1	1	NA	NA	NA	NA	44	5	6	0	5	6	2	2	2	1	NA	0	0	0	0.7	1.7	0	NA	0	79	3	3
2	345	2865	1	7	4	1	1	1	1	2	1	140	1	1	1	1	1	1825	5	1	1	32	6	6	0	6	6	2	2	2	1	1	1	1	1	0.7	1.7	1	0	0	79	4	4
2	345	2866	1	7	4	1	1	1	0	0	0	0	1	1	1	1	1	NA	NA	NA	NA	29	7	6	0	7	6	2	2	2	1	NA	0	0	0	0.7	1.7	0	NA	0	79	5	5
2	345	2867	1	7	4	1	1	1	0	0	0	0	1	1	1	1	1	NA	NA	NA	NA	27	8	6	0	8	6	1	2	2	1	NA	0	0	0	0.7	1.7	0	NA	0	79	0	6
2	348	2879	3	6	0	0	0	0	1	2	1	230	1	1	1	1	1	NA	NA	NA	NA	50	3	6	0	3	6	3	4	4	1	NA	1	1	1	0	0	0	NA	0	89	0	1
2	348	2882	3	6	0	0	0	0	1	2	1	155	1	1	1	1	1	90	2	1	1	44	5	6	0	5	6	2	4	4	1	0	2	2	2	0	0	1	0	0	89	2	2
2	348	2883	3	6	0	0	0	0	1	3	0	255	1	1	1	1	1	NA	NA	NA	NA	42	6	6	0	6	6	2	4	4	1	NA	1	1	0	0	0	0	NA	0	89	3	3
2	348	2884	3	6	0	0	0	0	1	3	0	210	1	1	1	1	1	NA	NA	NA	NA	40	7	6	0	7	6	2	4	4	1	NA	1	1	0	0	0	0	NA	0	89	4	4
2	348	2885	3	6	0	0	0	0	1	2	1	210	1	1	1	1	1	NA	NA	NA	NA	38	8	6	0	8	6	2	4	4	1	NA	1	1	1	0	0	0	NA	0	89	5	5
2	348	2887	3	6	0	1	1	1	0	0	0	0	1	1	1	1	1	NA	NA	NA	NA	34	9	6	0	9	6	1	4	4	1	NA	0	0	0	0	1	0	NA	0	89	0	6
2	349	2923	1	0.5	1	0	0	0	0	0	0	0	1	1	1	1	1	NA	NA	NA	NA	27	1	2	2	1	4	3	1	0	0	NA	0	0	0	0.0714286	0.0714286	0	NA	0	59	0	1
2	349	2937	1	0.5	1	0	0	0	1	2	1	125	1	1	1	1	1	365	4	0	0	20	2	2	2	2	4	2	1	0	0	0	4	2	2	0.0714286	0.0714286	1	0	0	59	2	2
2	355	2978	1	7	NA	2	1	1	0	0	0	0	1	1	1	1	1	NA	NA	NA	NA	49	1	4	2	1	6	3	2	1	1	NA	0	0	0	0.636364	2.63636	0	NA	0	62	0	1
2	355	2976	1	7	NA	0	0	0	1	2	1	150	2	1	1	1	1	1460	11	1	1	37	3	4	2	3	6	2	2	1	1	2	2	2	2	0.636364	0.636364	1	0	0	62	2	2
2	355	2979	1	7	NA	0	0	0	0	0	0	0	1	1	1	1	1	NA	NA	NA	NA	28	4	4	2	4	6	2	2	1	1	NA	0	0	0	0.636364	0.636364	0	NA	0	62	3	3
2	355	2980	1	7	NA	0	0	0	0	0	0	0	1	1	1	1	1	NA	NA	NA	NA	17	5	4	2	5	6	2	2	1	1	NA	0	0	0	0.636364	0.636364	0	NA	0	62	4	4
2	357	2985	1	0.5	2	2	1	1	0	0	0	0	1	1	1	1	1	NA	NA	NA	NA	37	1	3	0	1	3	3	1	1	1	NA	0	0	0	0	2	0	NA	1	59	0	1
2	357	1776	1	0.5	2	0	0	0	0	0	0	0	1	1	1	1	1	NA	NA	NA	NA	35	2	3	0	2	3	2	1	1	1	NA	0	0	0	0	0	0	NA	1	59	2	2
2	357	1777	1	0.5	2	0	0	0	1	2	1	80	1	1	1	1	1	1095	3	0	0	28	3	3	0	4	3	1	1	1	1	1	4	2	2	0	0	1	0	1	59	0	3
2	358	1781	2	4	2	0	0	0	1	2	1	135	1	1	1	1	1	1095	3	1	1	42	1	2	0	1	2	3	1	0	0	2	1	1	1	2	2	1	0	0	70	0	1
2	358	1783	2	4	2	0	0	0	1	2	1	880	1	1	1	1	1	NA	NA	NA	NA	35	2	2	0	2	2	1	1	0	0	NA	1	2	2	2	2	0	NA	0	70	0	2
2	365	3029	1	5	2	5	1	1	1	2	1	65	1	1	1	1	1	150	1	0	0	29	3	1	0	3	1	4	4	2	1	1	1	1	1	0	5	1	0	0	78	0	1
2	367	2953	1	2	4	1	1	1	0	0	0	0	1	1	2	2	1	NA	NA	NA	NA	35	1	4	0	1	4	3	1	0	0	NA	0	0	0	0.3	1.3	0	NA	0	62	0	1
2	367	2954	1	2	4	0.25	1	1	0	0	0	0	1	1	2	2	1	NA	NA	NA	NA	32	2	4	0	2	4	2	1	0	0	NA	0	0	0	0	0.25	0	NA	0	62	2	2
2	367	2955	1	2	4	0.25	1	1	0	0	0	0	1	1	2	2	1	NA	NA	NA	NA	29	3	4	0	3	4	2	1	0	0	NA	0	0	0	0	0.25	0	NA	0	62	3	3
2	367	2956	1	2	4	0	0	0	1	2	1	80	1	1	2	2	1	730	1	0	0	27	4	4	0	4	4	1	1	0	0	3	1	1	1	0.3	0.3	1	0	0	62	0	4
2	375	2179	1	0.25	1	0	0	0	0	0	0	0	1	1	1	1	1	NA	NA	NA	NA	36	1	5	0	1	5	3	5	0	0	NA	0	0	0	0	0	0	NA	0	66	0	1
2	375	2987	1	0.25	1	0	0	0	0	0	0	0	1	1	1	1	1	NA	NA	NA	NA	28	2	5	0	2	5	2	5	0	0	NA	0	0	0	0	0	0	NA	0	66	2	2
2	375	2988	1	0.25	1	0	0	0	0	0	0	0	1	1	1	1	1	NA	NA	NA	NA	26	3	5	0	3	5	2	5	0	0	NA	0	0	0	0	0	0	NA	0	66	3	3
2	375	2991	1	0.25	1	0	0	0	1	2	1	125	2	1	1	1	1	730	5	0	0	20	4	5	0	4	5	2	5	0	0	1	1	1	1	0	0	1	0	0	66	4	4
2	375	2992	1	0.25	1	0	0	0	0	0	0	0	1	1	1	1	1	NA	NA	NA	NA	18	5	5	0	5	5	1	5	0	0	NA	0	0	0	0.25	0.25	0	NA	0	66	0	5
2	428	3392	1	2	2	0	0	0	1	3	0	300	3	2	1	1	1	NA	NA	NA	NA	22	1	3	3	1	6	3	1	1	1	NA	1	2	0	0.285714	0.285714	0	NA	1	40	0	1
2	428	3393	1	2	2	0	0	0	1	2	1	90	3	2	1	1	1	7	0	0	0	20	2	3	3	2	6	2	1	1	1	3	1	1	1	0.285714	0.285714	1	0	1	40	2	2
2	428	3394	1	2	2	0	0	0	0	0	0	0	3	2	1	1	1	NA	NA	NA	NA	18	3	3	3	3	6	2	1	1	1	NA	0	0	0	0.285714	0.285714	0	NA	1	40	3	3
2	430	3313	1	5	4	1	1	1	0	0	0	0	3	2	1	1	1	NA	NA	NA	NA	45	1	8	0	2	8	3	1	1	1	NA	0	0	0	0.333333	1.33333	0	NA	0	136	0	1
2	430	3316	1	5	4	0	0	0	0	0	0	0	3	2	1	1	1	NA	NA	NA	NA	39	2	8	0	3	8	2	1	1	1	NA	0	0	0	0.333333	0.333333	0	NA	0	136	2	2
2	430	3317	1	5	4	1	1	1	0	0	0	0	3	2	1	1	1	NA	NA	NA	NA	37	3	8	0	4	8	2	1	1	1	NA	0	0	0	0.333333	1.33333	0	NA	0	136	3	3
2	430	3318	1	5	4	1	1	1	1	2	1	350	3	2	1	1	1	2	0	1	1	35	4	8	0	5	8	2	1	1	1	3	1	1	1	0.333333	1.33333	1	0	0	136	4	4
2	430	3956	1	5	4	1	1	1	0	0	0	0	3	2	1	1	1	NA	NA	NA	NA	33	5	8	0	6	8	2	1	1	1	NA	0	0	0	0.333333	1.33333	0	NA	0	136	5	5
2	430	3957	1	5	4	1	1	1	0	0	0	0	3	2	1	1	1	NA	NA	NA	NA	31	6	8	0	7	8	2	1	1	1	NA	0	0	0	0.333333	1.33333	0	NA	0	136	6	6
2	430	3960	1	5	4	0.5	1	1	0	0	0	0	3	2	1	1	1	NA	NA	NA	NA	25	7	8	0	8	8	2	1	1	1	NA	0	0	0	0.333333	0.833333	0	NA	0	136	7	7
2	430	3961	1	5	4	0	0	0	0	0	0	0	3	2	1	1	1	NA	NA	NA	NA	23	8	8	0	9	8	1	1	1	1	NA	0	0	0	0.333333	0.333333	0	NA	0	136	0	8
2	436	3215	1	1	2	0	0	0	0	0	0	0	3	2	1	1	1	NA	NA	NA	NA	28	1	2	0	1	2	3	2	1	1	NA	0	0	0	0	0	0	NA	0	68	0	1
2	436	3913	1	1	2	0	0	0	1	2	1	100	3	2	1	1	1	365	0	0	0	26	2	2	0	2	2	3	2	1	1	1	1	1	1	0	0	1	1	0	68	0	1
2	437	3457	2	1	2	0	0	0	1	2	1	111	3	2	1	1	1	NA	NA	NA	NA	18	1	2	2	1	4	3	1	0	0	NA	1	1	1	0.25	0.25	0	NA	1	45	0	1
2	437	3458	2	1	2	0	0	0	1	2	1	190	3	2	1	1	1	15	0	0	0	16	2	2	2	2	4	2	1	0	0	1	1	1	1	0.25	0.25	1	0	1	45	2	2
2	439	3468	2	1	2	0	0	0	0	0	0	0	3	2	1	1	1	NA	NA	NA	NA	33	1	5	0	1	5	3	1	0	0	NA	0	0	0	0.1	0.1	0	NA	0	NA	0	1
2	439	3469	2	1	2	0.25	1	1	1	2	1	395	3	2	1	1	1	NA	NA	NA	NA	31	2	5	0	2	5	2	1	0	0	NA	1	1	1	0.1	0.35	0	NA	0	NA	2	2
2	439	3473	2	1	2	0.5	1	1	0	0	0	0	3	2	1	1	1	NA	NA	NA	NA	23	3	5	0	3	5	2	1	0	0	NA	0	0	0	0.1	0.6	0	NA	0	NA	3	3
2	439	3474	2	1	2	0	0	0	0	0	0	0	3	2	1	1	1	NA	NA	NA	NA	21	4	5	0	4	5	2	1	0	0	NA	0	0	0	0.1	0.1	0	NA	0	NA	4	4
2	439	3476	2	1	2	0	0	0	1	2	1	200	3	2	1	1	1	1	0	0	0	17	5	5	0	5	5	1	1	0	0	3	1	1	1	0.1	0.1	1	0	0	NA	0	5
2	444	3221	1	4	2	0.75	1	1	0	0	0	0	3	2	1	1	1	NA	NA	NA	NA	25	3	4	0	3	4	3	2	2	1	NA	0	0	0	0	0.75	0	NA	0	77	0	1
2	444	3223	1	4	2	0.5	1	1	0	0	0	0	3	2	1	1	1	NA	NA	NA	NA	21	4	4	0	4	4	2	2	2	1	NA	0	0	0	0	0.5	0	NA	0	77	2	2
2	444	3220	1	4	2	0.5	1	1	1	2	1	125	3	2	1	1	1	90	0	0	0	20	5	4	0	5	4	2	2	2	1	1	1	2	2	0	0.5	1	0	0	77	3	3
2	444	3506	1	4	2	1.25	1	1	0	0	0	0	3	2	1	1	1	NA	NA	NA	NA	18	6	4	0	6	4	1	2	2	1	NA	0	0	0	0	1.25	0	NA	0	77	0	4
2	445	3658	1	0.5	2	0.25	1	1	1	2	1	87	3	2	1	1	1	1	0	0	0	25	1	2	1	1	3	3	2	1	1	1	1	1	1	0	0.25	1	0	1	50	0	1
2	445	3661	1	0.5	2	0	0	0	0	0	0	0	3	2	1	1	1	NA	NA	NA	NA	15	2	2	1	3	3	2	2	1	1	NA	0	0	0	0.0833333	0.0833333	0	NA	1	50	2	2
2	448	3755	1	2.5	0	1.25	1	1	1	2	1	170	1	1	1	1	1	1	0	0	0	22	1	2	4	1	6	3	1	1	1	1	1	1	1	0.25	1.5	1	0	1	45	0	1
2	448	3757	1	2.5	0	0	0	0	0	0	0	0	1	1	1	1	1	NA	NA	NA	NA	18	2	2	4	3	6	2	1	1	1	NA	0	0	0	0.25	0.25	0	NA	1	45	2	2
2	451	3723	1	0	2	0	0	0	1	2	1	87	1	1	1	1	2	60	0	0	0	22	1	2	0	2	2	3	2	1	1	3	1	2	2	0	0	1	0	0	57	0	1
2	451	3724	1	0	2	0	0	0	1	4	0	700	1	1	1	1	2	NA	NA	NA	NA	20	2	2	0	3	2	1	2	1	1	NA	1	1	0	0	0	0	NA	0	57	0	2
2	453	3706	1	5	4	1	1	1	0	0	0	0	3	2	1	1	1	NA	NA	NA	NA	23	2	4	4	2	8	3	2	2	1	NA	0	0	0	0	1	0	NA	1	70	0	1
2	453	3709	1	5	4	0.5	1	1	0	0	0	0	3	2	1	1	1	NA	NA	NA	NA	21	3	4	4	3	8	2	2	2	1	NA	0	0	0	0	0.5	0	NA	1	70	2	2
2	453	3702	1	5	4	0	0	0	1	2	1	105	3	2	1	1	1	7	0	0	0	20	4	4	4	4	8	2	2	2	1	3	1	2	2	0.318182	0.318182	1	0	1	70	3	3
2	453	3708	1	5	4	0	0	0	0	0	0	0	3	2	1	1	1	NA	NA	NA	NA	17	5	4	4	5	8	2	2	2	1	NA	0	0	0	0.318182	0.318182	0	NA	1	70	4	4
2	457	3776	3	5	4	2	1	1	0	0	0	0	3	2	1	1	1	NA	NA	NA	NA	35	1	4	0	1	4	3	1	1	1	NA	0	0	0	0.454545	2.45455	0	NA	0	68	0	1
2	457	3778	3	5	4	0	0	0	1	2	1	87	3	2	1	1	1	1	0	0	0	31	2	4	0	2	4	2	1	1	1	3	1	2	2	0.454545	0.454545	1	0	0	68	2	2
2	457	3779	3	5	4	0	0	0	1	2	1	87	3	2	1	1	1	NA	NA	NA	NA	29	3	4	0	3	4	2	1	1	1	NA	1	1	1	0.454545	0.454545	0	NA	0	68	3	3
2	457	3780	3	5	4	0	0	0	1	2	1	111	3	2	1	1	1	NA	NA	NA	NA	27	4	4	0	4	4	1	1	1	1	NA	1	1	1	0.454545	0.454545	0	NA	0	68	0	4
2	462	3811	2	2	4	1	1	1	1	2	1	60	3	2	1	1	1	3	0	0	0	20	1	2	3	1	5	3	4	2	1	3	1	3	3	0.285714	1.28571	1	0	1	48	0	1
2	462	3812	2	2	4	0	0	0	1	2	1	111	3	2	1	1	1	NA	NA	NA	NA	19	2	2	3	2	5	2	4	2	1	NA	1	2	2	0.285714	0.285714	0	NA	1	48	2	2
2	466	3548	1	1	1	0	0	0	1	2	1	120	3	2	1	1	1	6	0	0	0	18	1	1	0	1	1	4	4	3	1	3	1	1	1	0.25	0.25	1	0	1	38	0	1
2	476	3838	1	3	2	0	0	0	0	0	0	0	3	2	1	1	1	NA	NA	NA	NA	22	1	3	2	1	5	3	1	0	0	NA	0	0	0	0.333333	0.333333	0	NA	1	50	0	1
2	476	3840	1	3	2	0	0	0	1	2	1	74	3	2	1	1	1	60	0	0	0	18	2	3	2	2	5	2	1	0	0	1	1	2	2	0.333333	0.333333	1	0	1	50	2	2
2	476	3841	1	3	2	0	0	0	0	0	0	0	3	2	1	1	1	NA	NA	NA	NA	16	3	3	2	3	5	2	1	0	0	NA	0	0	0	0.333333	0.333333	0	NA	1	50	3	3
2	489	3306	2	1.5	6	0.33	1	1	0	0	0	0	3	2	1	1	1	NA	NA	NA	NA	30	1	7	0	1	7	3	1	1	1	NA	0	0	0	0.214286	0.544286	0	NA	1	57	0	1
2	489	3307	2	1.5	6	0.33	1	1	0	0	0	0	3	2	1	1	1	NA	NA	NA	NA	29	2	7	0	2	7	2	1	1	1	NA	0	0	0	0.214286	0.544286	0	NA	1	57	2	2
2	489	3308	2	1.5	6	0.33	1	1	1	2	1	111	3	2	1	1	1	NA	NA	NA	NA	27	3	7	0	3	7	2	1	1	1	NA	1	2	2	0.214286	0.544286	0	NA	1	57	3	3
2	489	3348	2	1.5	6	0	0	0	1	2	1	195	3	2	1	1	1	210	0	0	0	25	4	7	0	4	7	2	1	1	1	3	1	1	1	0.214286	0.214286	1	0	1	57	4	4
2	489	3309	2	1.5	6	0	0	0	0	0	0	0	3	2	1	1	1	NA	NA	NA	NA	23	5	7	0	5	7	2	1	1	1	NA	0	0	0	0.214286	0.214286	0	NA	1	57	5	5
2	489	3310	2	1.5	6	0	0	0	0	0	0	0	3	2	1	1	1	NA	NA	NA	NA	21	6	7	0	6	7	2	1	1	1	NA	0	0	0	0.214286	0.214286	0	NA	1	57	6	6
2	489	3345	2	1.5	6	0	0	0	0	0	0	0	3	2	1	1	1	NA	NA	NA	NA	15	7	7	0	7	7	1	1	1	1	NA	0	0	0	0.214286	0.214286	0	NA	1	57	0	7
2	491	3360	1	3.5	2	0.5	1	1	1	2	1	62	3	2	1	1	1	300	0	1	1	22	1	2	1	1	3	3	1	1	1	3	1	1	1	0.285714	0.785714	1	1	1	65	0	1
2	491	3361	1	3.5	2	0.5	1	1	0	0	0	0	3	2	1	1	1	NA	NA	NA	NA	20	2	2	1	2	3	2	1	1	1	NA	0	0	0	0.285714	0.785714	0	NA	1	65	2	2
2	493	3375	1	2	2	0.75	1	1	1	2	1	62	3	2	1	1	1	1	0	1	1	40	1	2	0	1	2	3	1	1	1	0	1	2	2	0	0.75	1	0	0	94	0	1
2	493	3377	1	2	2	0.5	1	1	0	0	0	0	3	2	1	1	1	NA	NA	NA	NA	36	3	2	0	3	2	1	1	1	1	NA	0	0	0	0	0.5	0	NA	0	94	0	2
2	494	3512	1	2	1	0	0	0	1	2	1	2250	3	2	1	1	1	60	0	0	0	20	1	1	0	4	1	4	5	3	1	1	1	2	2	0	0	1	0	0	51	0	1
2	506	3621	1	2	2	0.5	1	1	0	0	0	0	3	2	1	1	1	NA	NA	NA	NA	28	1	3	0	1	3	3	1	0	0	NA	0	0	0	0	0.5	0	NA	1	65	0	1
2	506	3624	1	2	2	0	0	0	0	0	0	0	3	2	1	1	1	NA	NA	NA	NA	22	2	3	0	2	3	2	1	0	0	NA	0	0	0	0.25	0.25	0	NA	1	65	2	2
2	506	3625	1	2	2	0	0	0	1	2	1	50	3	2	1	1	1	30	0	0	0	20	3	3	0	3	3	1	1	0	0	3	1	2	2	0.25	0.25	1	0	1	65	0	3

## Sheet: variables
Description sample:	Families with only one father, who was/is involved in rural act. Families where respondent is >14, migrate first for labor, was a male, and was >14 when started migration.
	For these families, we kept only male individuals, alive and >14 years old
	NA= not available
	VA name	Data available only for respondent	Data available For all	Data available for respondent and some sib	VA meaning	VA code	Extra info
	tab		1		Tab1=initial sample - family of migrants who were underaged, tab 2: families with deceased sib in the sibship
	familynber		1		HouseholdID
	indnber		1		Individual ID
	nbermalelabormig		1		Number of males in the sibship who migrate first for labor
	landpar		1		Landsize of parents (ha)
	oxenpar		1		Nber of oxen
	landsize		1		Current landsize (ha) of individual		3 ind received land before, for or after wedding but does not have it anymore
	haveland		1		Have land	yes=1 no=0
	have025ormore		1		Have 0,25ha or more	yes=1 no=0
	migrant		1		Is a migrant	yes=1 no=0
	reasonmigfirst		1		Reason for the first migration	1=wedding, 2=labor,3 studies, 4=military service, 5 family reasons (move with family)
	labormig		1		First migration was for labor	yes=1 no=0
	distancemig		1		Distance (km) of migration
	relig		1		Religion	Orthodoxe=1 protestant=2 islam=3
	relig1		1		Religion	Christianism=1 islam=2
	ethn		1		Ethnicity	Oromo=1, amara=2, others=3	info: 3 individuals identify as shoa and amara, then I used the language talked at home
	ethn1		1		Ethnicity	Oromo=1, others=2
	lang		1		Language at home	Oromo=1, amara=2, others=3
	nberdayinadama	1			Nber of days in Adama since arrival of current mig
	yearmigration	1			Nber of year of migration.	0 year=> less than a year
	everhadachild	1			Ever had a child	yes=1 no=0
	evermarried	1			Ever married	yes=1 no=0
	age		1		Age (years)
	malebo		1		Male intrasex birth order rank among all (dead and alive) who survived 15
	maless15alive		1		Number of males in the sibship who survived 15 and are still alive
	nberyoungerbro14		1		Number of younger brothesr who are still alive and who are younger than 15
	malebo		1		Male intrasex birth order rank among all (dead and alive)
	malessalive		1		Number of males in the sibship who are still alive
	LMFOboy		1		Male intrasex BO categories among all male who are still alive	L=last=1,M=middle=2, F=first=3, O=4=only
	nberdeadsib		1		Number of children who died in the sibship (male and female)
	nberbrodead		1		Number of males who died in the sibship
	havebrodead		1		Had some brothers who died	yes=1 no=0
	educ	1			Level of education	1- elementary 2-secondary 3-high school 4 certficate 5-6 higher education 7 others
	nbermig		1		Number of migration (all migration included)
	PTScurrentmig		1		Current migration is	P=permanent=1 (forever), Temporary=2 (from seasonal to years, with the idea of going back home one day), Seasonal=3 (few weeks to 3 months)
	extralandexpec		1		Extra landsize expected to receive in the future from the family (ha)		Info: small amount of land is usually due to the option" equal share" or" co-own")
	futureland		1		Current land of individual+ extra landsize expected (ha)
	respondent		1		Is the respondent of the interview	yes=1 no=0
	remittances	1			Sent remittances in the past year	yes=1 no=0
	fatheralive		1		Father is alive	yes=1 no=0
	ageoffather		1		Number of year since the birth of father -age of father or age of father should have if alive
